# Supplementary material for: An Integrative Approach for Mapping Differentially Expressed Genes and Network Components Using Novel Parameters to Elucidate Key Regulatory Genes in Colorectal Cancer
Source: PLoS One. 2015 Jul 29;10(7):e0133901. doi: 10.1371/journal.pone.0133901 (PMC4519280; doi:10.1371/journal.pone.0133901)
Supplement: S1 Table — (XLSX) [file pone.0133901.s004.xlsx]

## Sheet: Sheet1
Network motif ID	Z-Score	P-Value	Significance Profile
0000001000011000	2.2224	0.009	0.473936
0000000000011100	3.0346	0.001	0.647141
0000000000001110	2.8002	0.006	0.597154
0000000000000100100010100	2.2899	0.011	0.444581
0000010000010000000101000	3.5006	0.001	0.679636
0000000000000010000111000	3.0053	0.001	0.583475
000000000000010000000010100000001100	3.235	0.01	0.347707
000000000000000010000001000001110000	4.4425	0.002	0.477493
000000000000000000000010011000100100	2.4236	0.025	0.260496
000000000000000100000010000001110000	2.7065	0.013	0.290903
000000000000000000000010001000110100	3.5275	0.003	0.379146
000000100000000010000001010000010000	4.0716	0.002	0.437627
000000100000010000000001010000000010	2.2603	0.028	0.242944
000000000000000000000001000001111000	3.0051	0.007	0.322997
0000000000000000000000010000000001001000001001100	3.9553	0.007	0.250138
0000000000000000010000000100000001001000001010000	3.2784	0.011	0.20733
0000000000000000001000100000000001010000000011000	3.7112	0.008	0.234701
0000000000000000000000000100000001000100001101000	5.3149	0.001	0.336121
0000000000000000001000000010100000001000000011000	6.2161	0.001	0.393115
0000000000000000010000000100010000000001001010000	5.08	0.005	0.321266
0000000000000000000000010000000001011000000001100	4.1933	0.005	0.26519
0000000000000000000000000000000001000110001100100	3.0485	0.011	0.192791
0000000000000000010000000010000000100000011100000	2.7445	0.02	0.173566
0000000000000000001000000010000000100000011100000	4.8218	0.002	0.304937
0000000100000000000100000001010000001000000000100	3.2633	0.016	0.206375
0000000100000001000000000010010000000000010000100	3.2667	0.016	0.206591
0000000000000000000000000000000000100011001110000	2.9992	0.011	0.189673
0000000000000000000000000001000001000010001110000	2.8224	0.019	0.178492
0000000000000000000000000001000000100010001110000	4.6079	0.002	0.29141
0000000000000000000000000000010000100000000000100100000010011000	4.5789	0.003	0.193189
0000000000000000000000000000010000000010001000000100000010011000	6.2385	0.001	0.263209
0000000000000000000100000000100001000000000000100000100010100000	9.0783	0.001	0.383023
0000000000000000000000000000001000000010000100000110000010000100	6.9995	0.001	0.295317
0000000000000000000000000000001010000000000010000110000000010100	5.6065	0.004	0.236544
0000000000000000000000000000000000010000000000100110000010001100	4.7134	0.003	0.198864
0000000000000000000100000000100000000100000000100100000010100000	3.0432	0.013	0.128396
0000000000000000000100000000100001000000000000100000000110100000	3.5566	0.011	0.150057
0000000000000000000000000010000000000010000010001100000000010100	5.3903	0.006	0.227423
0000000000000000000000000000001000000001000100000110000010000100	3.817	0.013	0.161043
0000000000000000000000000000001000100000010000001000000000011100	3.9599	0.01	0.167073
0000000000000000000000000010000000000010100000000100010000011000	2.3068	0.036	0.0973264
0000000000000000000000000000100000000100000000100010000011010000	3.5739	0.011	0.150787
0000000000000000000000000000100000000100001000000000000111010000	2.2481	0.028	0.0948498
0000000000000000000010000000001000000100000000010000000111000000	3.4235	0.016	0.144441
0000000010000000010000000000010001000000000000100000000100001000	5.4301	0.004	0.229102
0000000000000000000010000000001000010000000000010000000111000000	3.8602	0.01	0.162866
0000000000000000000010000000001000000100000100000000000111000000	2.2299	0.036	0.0940819
0000000000000000000000000000100000000100001000000000010011010000	7.003	0.001	0.295464
0000000010000000000010000000000101000000010000000000010000000010	5.0413	0.005	0.212698
0000000000000000000100000000100000000100010000000100000010100000	2.292	0.038	0.096702
0000000000000000000100000100000000000001010000000000100010100000	2.2751	0.038	0.095989
0000000000000000000000000000000000000001000100000000110011100000	4.8459	0.003	0.204454
0000000000000000000000000000000000000000000000100011100011000100	2.7287	0.02	0.115127
0000000000000000000000000000010000000010000000010000000111100000	5.3047	0.001	0.223811
0000000000000000000000000000100000000010000000010000000111100000	2.7255	0.026	0.114992
