# Supplementary material for: An Integrative Approach for Mapping Differentially Expressed Genes and Network Components Using Novel Parameters to Elucidate Key Regulatory Genes in Colorectal Cancer
Source: PLoS One. 2015 Jul 29;10(7):e0133901. doi: 10.1371/journal.pone.0133901 (PMC4519280; doi:10.1371/journal.pone.0133901)
Supplement: S2 Table — (XLSX) [file pone.0133901.s005.xlsx]

## Sheet: Sheet1
GeneID	GeneName	FC	Pvalue
209189_at	FOS	-38.0832	7.92453e-07
210764_s_at	CYR61	-29.9556	1.78769e-06
227404_s_at	EGR1	-26.8386	2.88513e-09
227826_s_at	-	-19.2948	5.43811e-07
229230_at	OSTalpha	-16.1512	4.28422e-08
225720_at	SYNPO2	-14.2006	3.85157e-06
201693_s_at	EGR1	-13.0982	1.9313e-07
202291_s_at	MGP	-12.692	1.00401e-10
201058_s_at	MYL9	-12.3732	1.24383e-05
222722_at	OGN	-11.6438	1.24743e-06
202768_at	FOSB	-11.6135	1.83785e-11
216834_at	RGS1	-11.6072	4.13036e-08
209101_at	CTGF	-11.5633	5.33061e-10
212730_at	SYNM	-11.0223	2.92965e-05
202274_at	ACTG2	-10.7056	3.79054e-05
209763_at	CHRDL1	-10.6141	1.62032e-06
209613_s_at	ADH1B	-10.2132	2.76071e-07
201496_x_at	MYH11	-10.1371	0.000102875
218468_s_at	GREM1	-9.9367	4.29783e-06
218469_at	GREM1	-9.83554	5.93229e-06
219017_at	ETNK1	-9.7348	3.07245e-05
202988_s_at	RGS1	-9.31477	8.96242e-09
222262_s_at	ETNK1	-8.9171	5.05885e-06
204083_s_at	TPM2	-8.78027	3.51494e-05
221748_s_at	TNS1	-8.74601	2.56226e-06
228202_at	PLN	-8.63834	3.38684e-05
228854_at	-	-8.42412	2.56457e-07
225721_at	SYNPO2	-8.42238	1.45555e-05
201497_x_at	MYH11	-8.12203	1.01045e-05
217967_s_at	FAM129A	-7.93739	3.70751e-06
225782_at	MSRB3	-7.80839	7.47619e-05
225242_s_at	CCDC80	-7.60158	6.18831e-09
211959_at	IGFBP5	-7.59054	4.44371e-08
204940_at	PLN	-7.57564	5.85111e-05
224453_s_at	ETNK1	-7.28358	1.03215e-05
209612_s_at	ADH1B	-7.22613	1.71931e-07
202222_s_at	DES	-7.13781	0.000180157
208791_at	CLU	-7.11835	3.53462e-05
215125_s_at	UGT1A1 /// UGT1A10 /// UGT1A3 /// UGT1A4 /// UGT1A5 /// UGT1A6 /// UGT1A7 /// UGT1A8 /// UGT1A9	-7.06829	7.06933e-05
218087_s_at	SORBS1	-7.04213	9.66341e-05
209948_at	KCNMB1	-7.02962	0.000123616
1552367_a_at	SCIN	-6.69288	3.73443e-07
201387_s_at	UCHL1	-6.62048	1.03842e-08
204955_at	SRPX	-6.56857	4.96065e-10
221747_at	TNS1	-6.53328	2.00332e-05
225894_at	SYNPO2	-6.5266	0.000213049
221305_s_at	UGT1A8	-6.47469	4.54095e-05
225665_at	ZAK	-6.38959	4.51901e-05
209283_at	CRYAB	-6.25673	3.16813e-06
228640_at	PCDH7	-6.1989	0.000129684
219948_x_at	UGT2A3	-5.99682	0.000174376
210299_s_at	FHL1	-5.94751	2.52416e-05
226103_at	NEXN	-5.94638	0.00011561
202920_at	ANK2	-5.89922	3.51367e-06
203980_at	FABP4	-5.89044	2.16041e-06
206340_at	NR1H4	-5.84956	4.75165e-09
211919_s_at	CXCR4	-5.7972	0.000107433
235147_at	LOC100288092	-5.78536	6.79268e-06
208792_s_at	CLU	-5.77424	1.75501e-05
220786_s_at	SLC38A4	-5.7588	6.19117e-06
212099_at	RHOB	-5.75294	1.18463e-08
204472_at	GEM	-5.71122	9.5337e-07
227061_at	LOC100506621 (Hypothetical protein)	-5.70428	4.97686e-11
231576_at	ETNK1	-5.67332	8.07331e-05
214240_at	GAL	-5.65342	1.89896e-06
210517_s_at	AKAP12	-5.60774	1.49005e-05
224221_s_at	VAV3	-5.60755	4.58268e-05
210298_x_at	FHL1	-5.52913	9.05948e-05
204364_s_at	REEP1	-5.48333	0.000100113
201539_s_at	FHL1	-5.47656	7.59737e-05
208131_s_at	PTGIS	-5.46902	1.05344e-07
204894_s_at	AOC3	-5.46828	3.771e-06
201041_s_at	DUSP1	-5.42572	1.91017e-07
228750_at	-	-5.4109	3.71907e-07
202995_s_at	FBLN1	-5.31417	4.01587e-05
226432_at	ETNK1	-5.26426	1.67462e-06
1554375_a_at	NR1H4	-5.24605	1.71705e-07
209191_at	TUBB6	-5.23873	2.01494e-05
222043_at	CLU	-5.22567	2.64165e-05
242013_at	-	-5.1223	6.12706e-05
213501_at	ACOX1	-5.11005	1.23277e-05
226084_at	MAP1B	-5.09295	6.04629e-06
209160_at	AKR1C3	-5.08024	3.27025e-05
201540_at	FHL1	-5.03001	6.17467e-06
203485_at	RTN1	-5.01626	2.53487e-06
208763_s_at	TSC22D3	-4.95491	3.36673e-09
204532_x_at	UGT1A1 /// UGT1A10 /// UGT1A4 /// UGT1A6 /// UGT1A8 /// UGT1A9	-4.90564	6.94765e-05
206094_x_at	UGT1A1 /// UGT1A10 /// UGT1A3 /// UGT1A4 /// UGT1A5 /// UGT1A6 /// UGT1A7 /// UGT1A8 /// UGT1A9	-4.86526	2.22521e-05
220276_at	RERGL	-4.85417	4.6298e-06
202388_at	RGS2	-4.83974	2.27144e-05
1554966_a_at	FILIP1L	-4.80899	2.08476e-06
221942_s_at	GUCY1A3	-4.77421	0.000249956
220724_at	CWH43	-4.75698	3.12987e-05
227099_s_at	C11orf96	-4.75528	1.30632e-06
222774_s_at	NETO2	-4.75298	1.04386e-06
209651_at	TGFB1I1	-4.74	6.68962e-06
221031_s_at	APOLD1	-4.72383	7.55475e-06
205697_at	SCGN	-4.70388	1.03916e-06
225442_at	DDR2	-4.68396	1.60727e-05
204035_at	SCG2	-4.67307	3.78271e-05
208078_s_at	SIK1	-4.5812	4.6341e-05
219962_at	ACE2	-4.58095	0.000174936
227055_at	METTL7B	-4.5348	2.04347e-05
207480_s_at	MEIS2	-4.47279	0.000176344
212233_at	MAP1B	-4.4595	5.9551e-06
210519_s_at	NQO1	-4.45703	2.85318e-05
211071_s_at	MLLT11	-4.44726	1.14538e-05
236979_at	BCL2L15	-4.44061	5.54016e-05
206898_at	CDH19	-4.4228	7.82866e-05
225792_at	HOOK1	-4.41088	1.25741e-06
237206_at	-	-4.39461	7.95976e-05
208789_at	PTRF	-4.35357	2.51958e-06
219954_s_at	GBA3	-4.3497	1.76966e-05
202994_s_at	FBLN1	-4.3268	3.39524e-07
226051_at	SELM	-4.2929	1.83778e-05
222456_s_at	LIMA1	-4.2909	0.000202231
227530_at	AKAP12	-4.283	7.48757e-06
209118_s_at	TUBA1A	-4.28255	4.08386e-06
202340_x_at	NR4A1	-4.27866	6.31662e-08
226304_at	HSPB6	-4.266	6.92814e-05
211340_s_at	MCAM	-4.23024	2.39189e-06
230087_at	PRIMA1	-4.21249	1.68904e-06
227646_at	EBF1	-4.19035	5.66325e-05
217897_at	FXYD6	-4.17832	2.67968e-05
1555175_a_at	PBLD	-4.16219	0.000112903
209242_at	PEG3	-4.15403	3.50963e-05
226856_at	MUSTN1 /// TMEM110	-4.11601	7.62027e-07
209488_s_at	RBPMS	-4.10879	8.30007e-05
228824_s_at	PTGR1	-4.10639	0.000105111
217966_s_at	FAM129A	-4.0769	0.000176309
204359_at	FLRT2	-4.07126	6.1593e-05
209170_s_at	GPM6B	-4.06151	0.000202971
226047_at	GNB3	-4.05278	5.15868e-05
204135_at	FILIP1L	-4.05068	3.60059e-06
201468_s_at	NQO1	-4.02207	4.00575e-05
209087_x_at	MCAM	-4.01583	1.32865e-08
202890_at	MAP7	-4.01511	0.000267082
209758_s_at	MFAP5	-4.00595	6.59965e-06
240110_at	-	-3.99966	0.000208587
203999_at	SYT1	-3.99145	5.70933e-05
225943_at	NLN	-3.99075	8.08089e-06
231773_at	ANGPTL1	-3.98817	0.000121671
211549_s_at	HPGD	-3.98347	0.000178437
204365_s_at	REEP1	-3.98235	9.40436e-05
209600_s_at	ACOX1	-3.97858	2.39167e-05
218541_s_at	C8orf4	-3.95697	8.71611e-09
205428_s_at	CALB2	-3.94811	4.05743e-05
218806_s_at	VAV3	-3.94425	6.05527e-05
205542_at	STEAP1	-3.94038	2.71779e-05
201467_s_at	NQO1	-3.93318	1.68555e-06
226625_at	TGFBR3	-3.93023	3.2447e-05
211896_s_at	DCN	-3.92634	1.86211e-05
201466_s_at	JUN	-3.86324	6.7052e-10
209291_at	ID4	-3.82145	8.29179e-06
212865_s_at	COL14A1	-3.81554	3.85357e-06
213847_at	PRPH	-3.81388	7.54041e-06
219756_s_at	POF1B	-3.79096	0.000116881
225987_at	STEAP4	-3.78351	4.07267e-06
1553296_at	GPR128	-3.77348	0.000167612
201893_x_at	DCN	-3.76523	3.30475e-06
207030_s_at	CSRP2	-3.75142	7.97603e-05
226834_at	-	-3.73137	0.000167812
204622_x_at	NR4A2	-3.70718	3.26234e-05
213765_at	MFAP5	-3.70276	0.000209127
202133_at	WWTR1	-3.70063	0.000237328
209868_s_at	RBMS1	-3.69806	1.34391e-05
203562_at	FEZ1	-3.69136	8.95888e-06
210869_s_at	MCAM	-3.69126	7.95381e-06
209865_at	SLC35A3	-3.68851	0.000119221
208782_at	FSTL1	-3.67257	1.17815e-06
209006_s_at	C1orf63	-3.65073	4.76245e-06
225290_at	ETNK1	-3.6419	4.56684e-06
222486_s_at	ADAMTS1	-3.63611	2.00644e-05
216985_s_at	STX3	-3.63187	0.000206085
212372_at	MYH10	-3.62521	2.5029e-06
211569_s_at	HADH	-3.59816	2.4822e-05
206637_at	P2RY14	-3.5888	1.66089e-05
201141_at	GPNMB	-3.56918	5.39656e-06
202409_at	IGF2 /// INS-IGF2	-3.54675	9.14211e-07
1555847_a_at	LOC284454	-3.54468	2.46232e-08
218418_s_at	KANK2	-3.53411	0.000180067
205110_s_at	FGF13	-3.53023	4.72798e-05
210198_s_at	PLP1	-3.52927	0.000131266
209616_s_at	CES1	-3.51744	0.000174502
200986_at	SERPING1	-3.50603	1.59843e-08
226322_at	TMTC1	-3.49092	5.30239e-06
224560_at	TIMP2	-3.46643	2.87619e-06
204621_s_at	NR4A2	-3.4639	0.000161052
213258_at	TFPI	-3.45843	1.24338e-05
201787_at	FBLN1	-3.45547	2.35274e-06
228708_at	RAB27B	-3.45537	0.000303644
213348_at	CDKN1C	-3.45254	4.91338e-06
203355_s_at	PSD3	-3.45182	4.90519e-05
209074_s_at	FAM107A	-3.4485	1.25502e-06
210222_s_at	RTN1	-3.43894	1.09681e-05
235094_at	-	-3.43112	2.42169e-05
211813_x_at	DCN	-3.3883	1.81644e-05
215723_s_at	PLD1	-3.38505	0.000162451
216248_s_at	NR4A2	-3.37972	0.000184947
231370_at	PPM1A	-3.37295	0.000291397
201525_at	APOD	-3.36705	3.37987e-05
223468_s_at	RGMA	-3.36685	4.54739e-05
218162_at	OLFML3	-3.35612	6.50808e-05
200795_at	SPARCL1	-3.33454	3.94425e-05
218332_at	BEX1	-3.32535	0.000116519
213438_at	NFASC	-3.30736	1.53631e-05
226733_at	PFKFB2	-3.30678	9.72034e-05
229800_at	DCLK1	-3.29999	8.42594e-06
226282_at	PTPN14	-3.28511	3.70192e-05
203083_at	THBS2	-3.28221	9.42698e-06
201185_at	HTRA1	-3.27977	1.62004e-06
201147_s_at	TIMP3	-3.27819	4.19182e-06
222257_s_at	ACE2	-3.2647	0.000294684
223316_at	CCDC3	-3.26313	9.57479e-08
238447_at	-	-3.26286	0.000108613
203821_at	HBEGF	-3.25635	3.13314e-05
203431_s_at	ARHGAP32	-3.24157	0.000164693
210221_at	CHRNA3	-3.23102	1.88906e-06
1555037_a_at	IDH1	-3.22535	6.82524e-05
231579_s_at	TIMP2	-3.2187	2.10524e-06
204069_at	MEIS1	-3.21148	0.000194682
213010_at	PRKCDBP	-3.21051	6.79317e-06
214697_s_at	ROD1	-3.20964	3.9569e-05
218111_s_at	CMAS	-3.19808	1.38999e-05
202686_s_at	AXL	-3.1723	0.000102856
227059_at	GPC6	-3.17107	6.10977e-05
220441_at	DNAJC22	-3.16657	2.87267e-05
210653_s_at	BCKDHB	-3.15229	3.8256e-07
213568_at	OSR2	-3.14726	4.33663e-05
224822_at	DLC1	-3.12646	3.26405e-05
213839_at	CLMN	-3.09454	0.000154001
211535_s_at	FGFR1	-3.0924	6.48577e-08
223535_at	NUDT12	-3.07476	3.99388e-05
224339_s_at	ANGPTL1	-3.06653	3.1712e-05
201105_at	LGALS1	-3.05428	0.000155308
226517_at	BCAT1	-3.053	7.4558e-06
207977_s_at	DPT	-3.04031	2.77883e-05
203300_x_at	AP1S2	-3.03671	0.000141894
220769_s_at	WDR78	-3.02833	2.69634e-07
205384_at	FXYD1	-3.02558	5.95522e-07
218644_at	PLEK2	-2.99953	0.000288697
209925_at	OCLN	-2.99607	7.13817e-05
228155_at	C10orf58	-2.99348	5.33303e-05
206623_at	PDE6A	-2.98625	1.7397e-10
226751_at	CNRIP1	-2.97998	3.38738e-05
204264_at	CPT2	-2.97599	6.21759e-05
225269_s_at	RBMS1	-2.97593	5.54276e-05
230047_at	ARHGAP42	-2.9685	3.59488e-05
219778_at	ZFPM2	-2.96778	1.69845e-05
201426_s_at	VIM	-2.94243	4.90521e-06
201044_x_at	DUSP1	-2.9316	1.47069e-05
202971_s_at	DYRK2	-2.92397	6.29732e-06
235489_at	RHOJ	-2.91511	1.53123e-05
201464_x_at	JUN	-2.90921	4.27899e-10
223538_at	SERF1A /// SERF1B	-2.90248	3.3756e-05
216333_x_at	TNXA /// TNXB	-2.89851	1.11455e-07
218124_at	RETSAT	-2.89802	0.000175114
222403_at	MTCH2	-2.89671	3.35406e-05
201411_s_at	PLEKHB2	-2.89382	6.37255e-05
203238_s_at	NOTCH3	-2.89268	5.44926e-07
1557411_s_at	SLC25A43	-2.88506	0.000158157
1554007_at	-	-2.88394	0.000195858
219076_s_at	PXMP2	-2.87884	6.65278e-05
227177_at	CORO2A	-2.87787	0.000103004
209524_at	HDGFRP3	-2.86895	0.000259157
212344_at	SULF1	-2.86633	0.000249096
219489_s_at	NXN	-2.86266	0.000134355
200982_s_at	ANXA6	-2.85619	0.00016551
202403_s_at	COL1A2	-2.84263	2.55474e-06
206932_at	CH25H	-2.8413	3.78263e-05
223268_at	C11orf54	-2.84027	6.41345e-05
241897_at	-	-2.83576	0.000108972
209655_s_at	TMEM47	-2.83478	0.000120836
214651_s_at	HOXA10 /// HOXA9	-2.83248	9.53169e-08
204675_at	SRD5A1	-2.83237	7.98994e-06
203404_at	ARMCX2	-2.83064	0.000121688
203748_x_at	RBMS1	-2.8291	1.85825e-05
217127_at	CTH	-2.82415	4.81576e-05
203593_at	CD2AP	-2.81826	0.000114831
202238_s_at	NNMT	-2.81812	1.95334e-05
212265_at	QKI	-2.79962	0.000209376
203354_s_at	PSD3	-2.79455	4.07015e-07
209031_at	CADM1	-2.78538	1.54645e-05
204263_s_at	CPT2	-2.78345	5.93565e-05
1552370_at	C4orf33	-2.78297	1.35542e-05
235570_at	RBMS3	-2.78248	0.000246047
227314_at	ITGA2	-2.78226	9.32209e-06
203335_at	PHYH	-2.78125	1.3706e-05
223339_at	ATPIF1	-2.76949	1.96265e-06
202003_s_at	ACAA2	-2.76277	0.000109411
201531_at	ZFP36	-2.76	2.94782e-09
212713_at	MFAP4	-2.75581	0.000148414
208358_s_at	UGT8	-2.75088	0.000197939
201438_at	COL6A3	-2.73036	0.000145771
229218_at	COL1A2	-2.72965	1.16941e-05
217791_s_at	ALDH18A1	-2.72826	8.10516e-05
202014_at	PPP1R15A	-2.72797	1.1016e-09
224355_s_at	MS4A8B	-2.72458	0.000243904
223539_s_at	SERF1A /// SERF1B	-2.72262	3.44057e-06
202371_at	TCEAL4	-2.72098	5.04999e-06
211980_at	COL4A1	-2.71937	7.92279e-05
224710_at	RAB34	-2.71879	2.10071e-05
212353_at	SULF1	-2.71682	0.000190652
225673_at	MYADM	-2.71483	7.95972e-05
212154_at	SDC2	-2.70888	0.000270488
223296_at	SLC25A33	-2.6942	0.000131343
206227_at	CILP	-2.69359	4.1295e-06
201462_at	SCRN1	-2.68978	1.99028e-05
202266_at	TDP2	-2.68846	6.65733e-05
211126_s_at	CSRP2	-2.68398	1.1069e-05
201036_s_at	HADH	-2.68391	9.27419e-06
226482_s_at	TSTD1	-2.68227	6.77067e-05
227279_at	TCEAL3	-2.68089	0.00012714
216033_s_at	FYN	-2.67955	1.76955e-05
231283_at	MGAT4A	-2.67497	4.65753e-05
232204_at	EBF1	-2.67432	0.000120939
227307_at	TSPAN18	-2.67341	8.50796e-05
229292_at	EPB41L5	-2.67092	4.79762e-05
215471_s_at	MAP7	-2.66635	1.56957e-05
226695_at	PRRX1	-2.66511	1.51862e-05
214835_s_at	SUCLG2	-2.66196	2.71978e-05
201162_at	IGFBP7	-2.65892	1.06129e-05
1552903_at	B4GALNT2	-2.65074	0.000165913
206302_s_at	NUDT4 /// NUDT4P1	-2.65065	0.000139774
203088_at	FBLN5	-2.65013	7.12535e-06
222646_s_at	ERO1L	-2.64873	3.07371e-05
203827_at	WIPI1	-2.64616	0.000173094
37028_at	PPP1R15A	-2.6335	1.31607e-08
235256_s_at	GALM	-2.63012	6.87062e-05
202283_at	SERPINF1	-2.62947	1.2555e-06
235349_at	FAM82A1	-2.62738	0.000139777
215017_s_at	FNBP1L	-2.6244	0.000230997
218625_at	NRN1	-2.62359	7.39921e-06
209864_at	FRAT2	-2.62004	2.26519e-05
201931_at	ETFA	-2.61744	6.18951e-06
227133_at	FAM199X	-2.6115	0.000151647
203711_s_at	HIBCH	-2.61063	1.76948e-05
232244_at	KIAA1161	-2.607	0.000105616
207180_s_at	HTATIP2	-2.6019	0.000186913
221589_s_at	LOC100506517	-2.59778	1.53231e-05
203570_at	LOXL1	-2.59503	3.24652e-05
225601_at	HMGB3	-2.59179	9.84253e-05
226767_s_at	FAHD1	-2.58702	3.49532e-05
211958_at	IGFBP5	-2.58257	0.000150301
206580_s_at	EFEMP2	-2.58009	5.58577e-05
200762_at	DPYSL2	-2.57947	3.27836e-05
226771_at	ATP8B2	-2.57025	3.96177e-05
229500_at	-	-2.56567	4.2364e-05
202759_s_at	AKAP2 /// PALM2-AKAP2	-2.56273	0.000198101
209292_at	ID4	-2.56103	1.70374e-05
203474_at	IQGAP2	-2.56009	0.000148445
224906_at	ANO6	-2.55707	5.95666e-05
232887_at	PIRT	-2.55377	6.36564e-05
227915_at	ASB2	-2.55048	9.36569e-05
206482_at	PTK6	-2.54956	7.98979e-05
1553117_a_at	STK38	-2.54077	0.000100748
225793_at	LIX1L	-2.53462	1.94307e-05
210480_s_at	MYO6	-2.52945	4.23698e-05
212119_at	RHOQ	-2.5262	0.000182986
223221_at	SCO1	-2.52494	3.88448e-05
203059_s_at	PAPSS2	-2.51843	1.13907e-05
226092_at	MPP5	-2.51832	0.000112553
219267_at	GLTP	-2.5111	0.000139463
212459_x_at	SUCLG2	-2.50961	5.99336e-05
202766_s_at	FBN1	-2.50936	6.98218e-06
212793_at	DAAM2	-2.50695	1.42745e-05
208978_at	CRIP2	-2.504	2.06894e-05
212736_at	C16orf45	-2.50261	6.19759e-05
222906_at	FLVCR1	-2.50156	0.000102903
223393_s_at	TSHZ3	-2.49811	0.000133136
208747_s_at	C1S	-2.49735	2.03983e-05
226013_at	TRAK1	-2.4916	0.000161761
209356_x_at	EFEMP2	-2.49122	2.87046e-05
200675_at	CD81	-2.49044	1.92476e-05
201035_s_at	HADH	-2.49043	1.56578e-05
204976_s_at	AMMECR1	-2.48991	0.000117117
212387_at	TCF4	-2.48893	0.00029914
202742_s_at	PRKACB	-2.48528	0.000175128
205809_s_at	WASL	-2.472	3.70362e-05
201301_s_at	ANXA4	-2.47087	0.000167433
202195_s_at	TMED5	-2.47029	0.000125565
200665_s_at	SPARC	-2.46448	1.46606e-05
1568593_a_at	NUDT16P1	-2.46436	3.36002e-05
38037_at	not found	-2.46023	2.47282e-05
212175_s_at	AK2	-2.45574	3.2766e-05
205407_at	RECK	-2.44675	0.000239274
227326_at	MXRA7	-2.43867	0.000287409
214033_at	ABCC6	-2.43643	0.000128196
205052_at	AUH	-2.43054	1.9759e-05
226860_at	TMEM19	-2.42872	5.0263e-06
203333_at	KIFAP3	-2.42796	6.19539e-05
208864_s_at	TXN	-2.4165	9.67657e-05
222101_s_at	DCHS1	-2.40408	6.30954e-05
213836_s_at	WIPI1	-2.40205	2.2167e-05
229310_at	KLHL29	-2.3981	4.41706e-05
203666_at	CXCL12	-2.39797	3.70456e-06
201465_s_at	JUN	-2.39655	0.000240165
203860_at	ACTN2	-2.39655	7.95995e-05
218876_at	TPPP3	-2.3964	1.66413e-07
228333_at	ZEB2	-2.39534	1.94085e-05
202947_s_at	GYPC	-2.39202	0.000145006
231730_at	SEPSECS	-2.39184	4.31056e-08
201163_s_at	FLCN	-2.38806	4.52153e-05
202376_at	SERPINA3	-2.38791	0.000281168
226377_at	-	-2.38186	4.13968e-06
226249_at	SNX30	-2.38026	0.000252298
213374_x_at	HIBCH	-2.3788	4.01574e-05
243509_at	-	-2.37668	4.19846e-05
201473_at	JUNB	-2.37639	7.24241e-10
201042_at	TGM2	-2.37486	8.34063e-06
208323_s_at	ANXA13	-2.37278	0.000171655
222691_at	SLC35B3	-2.37168	0.000224231
223602_at	USP30	-2.36586	0.000185318
232570_s_at	ADAM33	-2.3562	7.06688e-05
201732_s_at	CLCN3	-2.35514	0.000139965
209030_s_at	CADM1	-2.35226	4.15083e-05
214261_s_at	ADH6	-2.3474	8.37064e-05
220037_s_at	LYVE1	-2.34697	1.66572e-05
207431_s_at	DEGS1	-2.34666	8.57132e-05
213292_s_at	SNX13	-2.34646	3.70182e-05
206953_s_at	LPHN2	-2.34469	7.5786e-06
1554678_s_at	HNRPDL	-2.34387	0.000161957
220267_at	KRT24	-2.34244	0.000300205
201940_at	CPD	-2.34232	0.000116127
213131_at	OLFM1	-2.34229	8.77758e-05
1553167_a_at	SEPSECS	-2.34197	6.10431e-08
206600_s_at	SLC16A5	-2.34176	5.67589e-05
211116_at	SLC9A2	-2.33758	9.72918e-06
229487_at	EBF1	-2.33371	2.88958e-05
229426_at	COX5A	-2.33202	0.000247134
204400_at	EFS	-2.32172	9.51651e-05
223732_at	SLC23A1	-2.32063	3.48017e-06
209086_x_at	MCAM	-2.31782	1.45581e-05
212494_at	TENC1	-2.3081	2.5407e-05
225557_at	CSRNP1	-2.30723	1.45298e-05
216973_s_at	HOXB7	-2.30609	0.00022659
223273_at	C14orf142	2.30309	6.36518e-05
212829_at	PIP4K2A	2.30873	0.000168621
226261_at	ZNRF2	2.30918	0.000118583
204112_s_at	HNMT	2.31032	7.20759e-05
230434_at	PHOSPHO2	2.31494	1.41729e-05
212546_s_at	FRYL	2.33042	7.47807e-05
215300_s_at	FMO5	2.33457	0.000291402
209897_s_at	SLIT2	2.33735	0.000173989
210007_s_at	GPD2	2.33919	5.73737e-05
202192_s_at	GAS7	2.3457	2.81212e-07
209505_at	NR2F1	2.35713	2.8623e-05
217140_s_at	VDAC1	2.3634	4.46229e-05
204464_s_at	EDNRA	2.3646	0.000224266
201689_s_at	TPD52	2.37444	0.00020926
204301_at	KBTBD11	2.38937	0.000107425
209368_at	EPHX2	2.39439	0.000253925
239761_at	-	2.39493	0.000271338
238722_x_at	-	2.39938	0.000308269
219867_at	CHODL	2.40253	5.57811e-06
209442_x_at	ANK3	2.40812	7.15574e-05
203813_s_at	SLIT3	2.41519	6.95438e-06
221497_x_at	EGLN1	2.41674	2.30208e-06
210962_s_at	AKAP9	2.42133	1.97657e-05
236769_at	LOC158402	2.42247	0.000258276
222416_at	ALDH18A1	2.42515	0.00013507
242354_at	-	2.42892	0.000280374
238999_at	-	2.43059	8.10517e-05
218736_s_at	PALMD	2.43335	1.51161e-05
202310_s_at	COL1A1	2.43397	0.000123332
225173_at	ARHGAP18	2.43849	4.83586e-05
218433_at	PANK3	2.44084	4.186e-06
212526_at	SPG20	2.44182	0.000265323
237802_at	-	2.45266	5.80676e-05
209713_s_at	SLC35D1	2.45356	0.00014917
208335_s_at	DARC	2.45438	2.87447e-06
202336_s_at	PAM	2.45634	2.42156e-05
228565_at	KIAA1804	2.4588	0.000121654
212878_s_at	KLC1	2.46129	7.79812e-05
222453_at	CYBRD1	2.46656	6.93488e-05
227550_at	GFRA1	2.47594	0.000101976
227586_at	TMEM170A	2.4792	9.63136e-05
229465_s_at	-	2.48268	2.38043e-05
215127_s_at	RBMS1	2.48296	0.00018763
57540_at	-	2.48685	5.15136e-05
226353_at	SPPL2A	2.49208	0.000254159
213069_at	HEG1	2.49312	1.71689e-06
235504_at	GREM2	2.50729	0.000223794
204777_s_at	MAL	2.50862	0.000133929
203603_s_at	ZEB2	2.51395	5.25712e-05
203723_at	ITPKB	2.51748	0.000226951
212843_at	NCAM1	2.51913	0.000220354
215772_x_at	SUCLG2	2.52467	6.99081e-05
243894_at	-	2.52641	0.000274708
221814_at	GPR124	2.53269	1.55084e-06
202619_s_at	PLOD2	2.54711	0.000271576
227678_at	XRCC6BP1	2.55392	6.82524e-05
1554260_a_at	FRYL	2.56079	0.000127506
226713_at	CCDC50	2.56778	5.45517e-05
227682_at	-	2.57792	8.66225e-05
206349_at	LGI1	2.58169	0.000258151
211555_s_at	GUCY1B3	2.58394	0.000179057
201792_at	AEBP1	2.58828	7.7795e-06
212067_s_at	C1R	2.59356	7.8158e-06
212813_at	JAM3	2.59453	0.000274705
202861_at	PER1	2.59611	4.68806e-05
213001_at	ANGPTL2	2.59636	3.003e-05
227376_at	GLI3	2.60729	0.000264621
212667_at	SPARC	2.61237	9.51242e-05
228624_at	TMEM144	2.61495	0.000162849
203851_at	IGFBP6	2.62167	5.29772e-05
228310_at	ENAH	2.63244	0.00021305
226694_at	AKAP2 /// PALM2-AKAP2	2.63899	9.72383e-05
201193_at	IDH1	2.64779	6.59723e-05
36920_at	-	2.64821	0.000241443
200788_s_at	PEA15	2.68021	8.29146e-06
204485_s_at	TOM1L1	2.68587	9.82186e-05
209447_at	SYNE1	2.68646	6.88982e-05
202850_at	ABCD3	2.68908	0.000277857
203729_at	EMP3	2.70714	0.000237073
1552870_s_at	C1orf125	2.70882	9.41721e-06
217995_at	SQRDL	2.71116	8.5695e-05
1568600_at	CALML4	2.71728	0.000194973
203865_s_at	ADARB1	2.71881	0.000104057
202404_s_at	COL1A2	2.72481	2.95439e-05
1554547_at	FAM13C	2.73604	0.000229768
238440_at	not found	2.7566	1.54992e-06
218739_at	ABHD5	2.76018	2.7795e-05
224436_s_at	NIPSNAP3A	2.7642	6.06818e-05
217763_s_at	RAB31	2.76475	6.9932e-05
220753_s_at	CRYL1	2.77109	0.00015134
204584_at	L1CAM	2.77434	2.1533e-05
202889_x_at	DCLRE1B	2.77553	5.52482e-05
203662_s_at	TMOD1	2.78179	5.83443e-05
219313_at	GRAMD1C	2.79685	6.16678e-06
205538_at	CORO2A	2.81501	1.65747e-05
212120_at	RHOQ	2.83181	2.31785e-05
202260_s_at	STXBP1	2.83288	2.24763e-05
203498_at	RCAN2	2.83622	9.42287e-05
225516_at	SLC7A2	2.84371	5.06403e-06
203773_x_at	BLVRA	2.84648	0.000207352
211729_x_at	BLVRA	2.84846	6.02795e-05
225990_at	BOC	2.85468	9.7526e-05
208921_s_at	SRI	2.8586	0.000142558
201733_at	CLCN3	2.8652	0.000251834
207266_x_at	RBMS1	2.87364	1.90251e-05
230722_at	BNC2	2.88883	6.77101e-05
209459_s_at	ABAT	2.89028	9.17823e-06
203887_s_at	THBD	2.90268	3.72653e-05
206093_x_at	TNXA /// TNXB	2.91034	4.11156e-07
228485_s_at	SLC44A1	2.92035	0.000278881
228224_at	PRELP	2.9331	9.10982e-05
211715_s_at	BDH1	2.96785	0.000282476
213933_at	PTGER3	2.98119	0.000120172
218656_s_at	LHFP	2.98517	1.9015e-05
202539_s_at	HMGCR	2.99191	0.000210571
225710_at	GNB4	3.00035	7.18193e-05
210762_s_at	DLC1	3.01359	8.26977e-05
225872_at	SLC35F5	3.02582	8.73385e-05
219064_at	ITIH5	3.05509	0.000293673
219476_at	C1orf116	3.07008	0.000186176
1555630_a_at	RAB34	3.08223	8.93696e-06
203186_s_at	S100A4	3.0842	3.70543e-06
226931_at	TMTC1	3.11313	0.00016696
1561387_a_at	FAM55A	3.13254	9.86376e-05
232202_at	-	3.18293	2.92874e-05
227522_at	CMBL	3.21318	0.000282628
223798_at	SLC41A2	3.2338	1.50207e-05
204748_at	PTGS2	3.24445	0.000189255
212977_at	CXCR7	3.25007	1.18316e-05
205200_at	CLEC3B	3.25568	7.57907e-05
205222_at	EHHADH	3.25879	1.42805e-05
33494_at	ETFDH	3.25974	3.37525e-05
1557938_s_at	PTRF	3.26238	8.29579e-05
209900_s_at	SLC16A1	3.26453	3.66278e-05
232271_at	HNF4G	3.28335	0.000201138
229816_at	WDR78	3.29027	3.35449e-07
204389_at	MAOA	3.29067	0.000128952
202037_s_at	SFRP1	3.29373	5.48864e-06
216331_at	ITGA7	3.30409	7.18644e-05
205530_at	ETFDH	3.32127	1.17392e-05
226041_at	NAPEPLD	3.34501	2.6879e-05
227084_at	CLDN23	3.36476	0.000277741
212419_at	ZCCHC24	3.38381	9.86811e-06
202235_at	SLC16A1	3.38998	4.10928e-07
219371_s_at	KLF2	3.39805	1.39294e-06
223395_at	ABI3BP	3.39973	0.000267105
209424_s_at	AMACR /// C1QTNF3	3.41353	0.000202471
213451_x_at	TNXA /// TNXB	3.43147	2.20912e-08
212354_at	SULF1	3.43949	0.00010241
228063_s_at	NAP1L5	3.43979	1.21894e-05
204570_at	COX7A1	3.44442	1.94532e-06
204223_at	PRELP	3.44622	1.8824e-06
219970_at	GIPC2	3.44707	6.09995e-05
227297_at	ITGA9	3.46252	4.68769e-05
221584_s_at	KCNMA1	3.469	0.000247668
203323_at	CAV2	3.48052	9.09229e-05
225450_at	AMOTL1	3.49217	9.98557e-05
203910_at	ARHGAP29	3.50864	9.804e-06
202543_s_at	GMFB	3.58388	0.000193539
209487_at	RBPMS	3.60949	0.000121976
225688_s_at	PHLDB2	3.61851	0.000199774
201325_s_at	EMP1	3.63329	0.000209176
212423_at	ZCCHC24	3.63506	1.10666e-05
207601_at	SULT1B1	3.66092	7.30544e-05
205168_at	DDR2	3.68422	8.29005e-06
227705_at	TCEAL7	3.68959	7.04175e-05
231897_at	PTGR1	3.71606	9.69579e-06
204688_at	PIK3C2B	3.74344	0.000247875
202234_s_at	SLC16A1	3.76245	2.69598e-06
224189_x_at	EHF	3.78265	8.50227e-05
205883_at	ZBTB16	3.82809	2.91873e-06
227762_at	-	3.85204	4.8156e-05
233604_at	FLJ22763	3.86984	0.000243845
212509_s_at	MXRA7	3.88305	6.49015e-05
227561_at	DDR2	3.89151	1.2081e-05
239108_at	-	3.89537	8.43048e-05
239155_at	-	3.89713	0.000255207
223121_s_at	SFRP2	3.91194	9.74809e-05
204750_s_at	DSC2	3.94382	5.92044e-06
202237_at	NNMT	3.96458	6.80065e-05
216598_s_at	CCL2	3.98404	3.31998e-07
228221_at	SLC44A3	3.99716	0.000239939
220723_s_at	CWH43	4.02181	5.40095e-05
222108_at	AMIGO2	4.02519	0.000256909
209621_s_at	PDLIM3	4.04209	9.91812e-05
213071_at	DPT	4.08815	1.37667e-06
219059_s_at	LYVE1	4.08827	6.88271e-08
205552_s_at	OAS1	4.09746	0.000303834
201431_s_at	DPYSL3	4.12227	1.27992e-05
201012_at	ANXA1	4.12796	1.43238e-05
241547_at	-	4.15184	0.000216557
205891_at	ADORA2B	4.21071	0.000221007
227727_at	MRGPRF	4.21189	0.00030861
231033_at	-	4.24015	4.54105e-05
200859_x_at	FLNA	4.28049	9.43723e-05
224352_s_at	CFL2	4.28668	0.0002369
210139_s_at	PMP22	4.30786	2.30809e-07
228885_at	MAMDC2	4.33759	9.14146e-05
212077_at	CALD1	4.35906	9.86574e-05
225664_at	COL12A1	4.38708	5.37169e-05
219850_s_at	EHF	4.39389	0.000111069
222717_at	SDPR	4.43602	6.44861e-05
214752_x_at	FLNA	4.47145	8.10566e-05
221667_s_at	HSPB8	4.52489	0.000174372
220622_at	LRRC31	4.55732	9.4474e-05
209687_at	CXCL12	4.5627	2.64171e-05
202581_at	HSPA1A /// HSPA1B	4.57459	3.78905e-08
205311_at	DDC	4.59708	0.000240274
209335_at	DCN	4.6137	4.23274e-06
207259_at	C17orf73	4.61932	0.000307419
231513_at	-	4.69399	0.000255233
229530_at	GUCY1A3	4.69881	0.000135839
227697_at	SOCS3	4.73311	8.37583e-05
227235_at	GUCY1A3	4.75304	5.93494e-05
212097_at	CAV1	4.8412	2.23685e-05
218888_s_at	NETO2	4.86232	1.52586e-05
207126_x_at	UGT1A1 /// UGT1A10 /// UGT1A4 /// UGT1A6 /// UGT1A8 /// UGT1A9	4.93285	5.04979e-05
209167_at	GPM6B	4.98875	0.000158214
213746_s_at	FLNA	5.01632	7.36368e-05
203296_s_at	ATP1A2	5.02745	7.04343e-05
228186_s_at	RSPO3	5.03684	1.57768e-08
223623_at	C2orf40	5.04243	5.3294e-05
206754_s_at	CYP2B6 /// CYP2B7P1	5.11545	4.04904e-07
203817_at	GUCY1B3	5.14072	6.32006e-06
231120_x_at	PKIB	5.15546	0.0002193
202992_at	C7	5.19806	1.86589e-06
204457_s_at	GAS1	5.23105	6.68825e-05
209656_s_at	TMEM47	5.29846	4.52135e-05
209210_s_at	FERMT2	5.65755	5.83333e-05
213764_s_at	MFAP5	5.73008	8.87741e-06
228504_at	SCN7A	5.76848	7.33704e-05
222943_at	GBA3	5.78358	2.82655e-06
207961_x_at	MYH11	5.81703	9.27639e-06
1552309_a_at	NEXN	5.88424	0.000278861
218730_s_at	OGN	5.99396	1.06938e-05
226303_at	PGM5	5.99397	0.000180248
202672_s_at	ATF3	6.03478	1.90937e-05
214505_s_at	FHL1	6.21387	2.68172e-05
209201_x_at	CXCR4	6.21408	0.000129319
1552365_at	SCIN	6.33658	6.34228e-06
207251_at	MEP1B	6.47065	1.01505e-05
227662_at	SYNPO2	6.52814	0.000158807
201150_s_at	TIMP3	6.90429	2.58614e-06
1565162_s_at	MGST1	7.03565	0.000145399
200974_at	ACTA2	7.13179	2.34429e-07
208596_s_at	UGT1A1 /// UGT1A10 /// UGT1A3 /// UGT1A4 /// UGT1A5 /// UGT1A6 /// UGT1A7 /// UGT1A8 /// UGT1A9	7.34166	0.000101481
213068_at	DPT	8.20042	1.77175e-08
219087_at	ASPN	8.31864	7.30028e-06
203766_s_at	LMOD1	8.72433	1.93133e-05
203951_at	CNN1	8.79762	6.57098e-05
204938_s_at	PLN	8.90191	6.18643e-05
1555724_s_at	TAGLN	11.2541	3.4849e-06
205547_s_at	TAGLN	13.2786	1.62252e-06
223122_s_at	SFRP2	14.2943	7.86786e-08
225895_at	SYNPO2	14.6224	1.07746e-05
227827_at	-	15.5811	3.15545e-06
222162_s_at	ADAMTS1	16.9789	2.08508e-09
201694_s_at	EGR1	19.0351	6.30055e-07
204939_s_at	PLN	19.0422	1.84152e-07
206577_at	VIP	28.5129	2.332e-09
201289_at	CYR61	69.7238	8.60566e-06
