# Supplementary material for: An Integrative Approach for Mapping Differentially Expressed Genes and Network Components Using Novel Parameters to Elucidate Key Regulatory Genes in Colorectal Cancer
Source: PLoS One. 2015 Jul 29;10(7):e0133901. doi: 10.1371/journal.pone.0133901 (PMC4519280; doi:10.1371/journal.pone.0133901)
Supplement: S3 Table — (XLSX) [file pone.0133901.s006.xlsx]

## Sheet: Online_Resource 3_Sehgal_et_al
Transcription Factor	Frequency	Importance
HNF4	0.318	0.31802
NR2F1	0.1943	0.50044
DR1	0.1731	0.04112
PPARG	0.1449	0.03622
HNF1	0.1413	0.36064
HNF4_DR1	0.1378	0.16882
PPAR_DR1	0.1343	0.13428
HNF4ALPHA	0.1201	0.29848
PAX4	0.1201	0.18322
ER	0.106	0.08216
COUPTF	0.0919	0.00919
TAL1	0.0848	0.12297
GATA1	0.0848	0.01704
LEF1TCF1	0.0813	0.03556
NFY	0.0813	0.06583
AREB6	0.0777	0.01555
SF1	0.0777	0.0894
CEBPB	0.0777	0.07774
STAT5A	0.0742	0.08163
TCF4	0.0742	0.02133
NKX25	0.0742	0.0617
PPARA	0.0742	0.00069
T3R	0.0707	0.06007
AR	0.0707	0.04064
STAT	0.0707	0.04152
LMO2COM	0.0671	0.02008
GATA3	0.0671	0.02922
TAL1BETAITF2	0.0671	0.03693
IPF1	0.0671	0.06714
TAL1BETAE47	0.0636	0.02783
FXR_IR1	0.0601	0.09897
NF1	0.0601	0.03529
SRF	0.0565	0.03322
RORA1	0.0565	0.04766
GATA	0.0565	0.02261
HNF3ALPHA	0.053	0.0689
IRF1	0.053	0.06095
NANOG	0.053	0.06824
STAT1	0.053	0.00717
TAL1ALPHAE47	0.0495	0.04205
HNF3	0.0459	0.00861
MEF3	0.0459	0.05972
CEBPDELTA	0.0424	0.06148
EGR	0.0424	0.07063
MEIS1	0.0424	0.01134
ZIC3	0.0424	0.0583
PR	0.0424	0.0424
CACCCBINDINGFACTOR_Q	0.0389	0.00535
ATF3	0.0389	0.03149
E2A	0.0389	0.00655
GEN_INI3	0.0389	0.04231
DEAF1	0.0389	0.01622
GC	0.0389	0.00467
HAND1E47	0.0389	0.07094
S8	0.0353	0.04064
MYOGENIN	0.0353	0.0028
CHX10	0.0353	0.03291
FXR	0.0353	0.01413
NFKB	0.0353	0.00438
CDPCR3HD	0.0353	0.01943
PBX1	0.0318	0.00795
OLF1	0.0318	0.03653
ZTA	0.0318	0.03183
ZIC2	0.0318	0.05804
ATF6	0.0318	0.01172
GATA6	0.0318	0.05744
HSF1	0.0318	0.01868
GEN_INI2	0.0318	0.00738
IK2	0.0318	0.00714
STAT5B	0.0318	0.01471
KAISO	0.0318	0.05168
SPZ1	0.0283	0.01019
TTF1	0.0283	0.01824
BLIMP1	0.0283	0.00707
CMAF	0.0283	0.02827
TFIIA	0.0283	0.02827
PAX6	0.0247	0.02406
CDPCR1	0.0247	0.00989
CMYB	0.0247	0.00402
DEC	0.0247	0.04004
RSRFC4	0.0247	0.00873
PU1	0.0247	0.026
CIZ	0.0247	0.02845
STRA13	0.0212	0.00312
E2F1DP1	0.0212	0.01859
PEA3	0.0212	0.00629
NFKAPPAB	0.0212	0.01865
MOVOB	0.0212	0.01029
RP58	0.0212	0.03313
MAZR	0.0212	0.00318
FOXD3	0.0212	0.01633
HFH8	0.0177	0.02095
BRCA	0.0177	0.0064
TCF11MAFG	0.0177	0.00999
DR3	0.0141	0.01198
IK1	0.0141	0.01262
TFE	0.0106	0.00952
PBX	0.0106	0.00195
NGFIC	0.0106	0.00119
MRF2	0.0106	0.00099
E2F1DP1RB	0.0106	0.00288
ROAZ	0.0071	0.00277
ATF4	0.0071	0.00092
NCX	0.0071	0.00122
NMYC	0.0035	0.00026
MINI19	0.0035	0.00036
MYC	0.0035	0.0001
LDSPOLYA	0.0035	0.0038
