# Supplementary material for: An Integrative Approach for Mapping Differentially Expressed Genes and Network Components Using Novel Parameters to Elucidate Key Regulatory Genes in Colorectal Cancer
Source: PLoS One. 2015 Jul 29;10(7):e0133901. doi: 10.1371/journal.pone.0133901 (PMC4519280; doi:10.1371/journal.pone.0133901)
Supplement: S4 Table — (XLSX) [file pone.0133901.s007.xlsx]

## Sheet: Online_Resource 4_Sehgal_et_al
Gene	Locus	Type	Number of transcription factor binding sites	Candidate transcription factor binding sites (Relative positions)
CPT2	chr1:53380877-53452455	intergenic	3	VJUN(66) CREBP1CJUN(66) SREBP1(135)
JUN	chr1:58938345-59535239	promoter	2	ZNF219(136) ZNF219(143)
HOOK1	chr1:60001596-60131561	promoter	6	TATA(100) MYOGENIN(124) LBP1(125) E2A(128) CDP(153) NKX25(174)
CTH--PTGER3	chr1:70614848-71089046--chr1:70677843-71301448	intergenic	10	IPF1(28) TCF11(30) TITF1(35) NKX25(36) NKX25(270) HOXA3(331) HMGIY(406) NKX61(426) IRF1(471) OTX(523)
LPHN2	chr1:81039512-83230281	promoter	6	MYOGNF1(61) MEIS1BHOXA9(129) IPF1(132) SOX5(140) TEF1(147) SOX5(203)
PRKACB	chr1:84237459-84536603	promoter	2	CREB(21) SOX5(99)
TGFBR3	chr1:91764540-92185938	intron	19	RUSH1A(33) RP58(80) HLF(155) VBP(155) HOXA3(159) HOXA4(159) SRY(161) SOX5(161) FOXO4(162) VJUN(174) PAX2(180) TCF11(181) FREAC2(231) STAT3(446) OCT4(467) XPF1(467) PAX2(633) STAT1(781) HNF3B(786)
TMED5	chr1:93375721-93420209	UTR3	7	TATA(93) MMEF2(95) IK1(116) YY1(155) HLF(220) VBP(220) VBP(239)
TMED5	chr1:93375721-93420209	intron	6	DTYPEPA(50) TITF1(196) CRX(301) SOX(309) SRY(309) CREB(329)
FNBP1L	chr1:93602459-93799844	promoter	1	E12(27)
SLC35A3	chr1:100163244-100276352	UTR3	3	STAT5A(1) MEIS1BHOXA9(234) TATA(286)
SLC35A3	chr1:100163244-100276352	intergenic	13	TST1(158) TEF(231) TATA(521) TCF4(535) TEF1(540) TBP(546) SRF(597) NKX61(626) CDP(627) CDP(644) STAT5A(685) STAT6(685) TATA(744)
BCL2L15	chr1:114215883-114239134	intergenic	14	CBF(121) PEBP(121) PXR(129) VJUN(132) CREB(132) HMGIY(154) HOXA4(155) CBF(177) PEBP(177) PADS(179) STAT6(222) PPARG(247) CBF(295) PADS(297)
DCLRE1B	chr1:114248065-114273485	UTR3	14	HOXA4(93) SOX9_B1(95) ZNF219(126) HFH3(169) HNF3(170) HNF3ALPHA(171) SRY(171) E2A(201) MYOGENIN(203) LBP1(204) SREBP1(256) CREB(261) NF1(264) MYOGNF1(269)
OLFML3	chr1:114322004-114433346	promoter	2	SRF(41) STAT5A(57)
PEA15	chr1:158438311-158452124	promoter	2	HSF1(35) SREBP1(70)
PRRX1	chr1:168789233-169171244	promoter	7	TEF(62) SRY(99) OTX(130) TEF1(198) HOXA4(205) S8(206) CHX10(206)
NPHS2	chr1:177786299-177826775	promoter	1	HAND1E47(4)
FAM129A	chr1:182990362-183281169	intron	23	TCF4(177) CDP(192) STAT5A(206) OCT4(208) HNF3ALPHA(211) OTX(280) OCT4(295) MTATA(317) NKX61(331) S8(332) CDP(336) IK2(415) IK1(416) IK3(416) STAT1(417) STAT3(417) NFKAPPAB(418) IK1(421) IK3(421) IK2(421) RBPJK(422) HNF3(541) HAND1E47(719)
PTGS2	chr1:184696869-185064477	intergenic	15	STAT1(236) STAT4(236) STAT6(236) NFKAPPAB65(265) NFKAPPAB(265) STAT1(267) NKX25(294) VJUN(331) CREB(331) CREBP1CJUN(331) HMGIY(415) HAND1E47(439) GLI(484) TST1(546) PEBP(643)
PRELP	chr1:201586915-201729807	intergenic	9	ZNF219(5) NF1(155) E12(174) HAND1E47(304) LBP1(347) MYOGENIN(347) HNF3B(355) TAL1BETAE47(476) TAL1BETAITF2(476)
PRELP	chr1:201586915-201729807	promoter	1	PAX3(90)
NFASC	chr1:202921303-203275004	intergenic	19	HOXA3(112) VJUN(137) CHX10(142) HOXA3(150) SOX5(242) SMAD4(316) RP58(338) GEN_INI(396) HNF4_DR1(431) PPAR_DR1(431) HNF4_DR1(438) PPAR_DR1(438) PPARG(440) SMAD(501) SMAD4(505) SREBP1(591) LBP1(603) MYOGENIN(603) E2A(605)
PFKFB2	chr1:205291082-205327928	UTR3	7	IK2(52) STAT3(54) STAT4(83) SRF(182) HAND1E47(280) HNF3(294) PAX2(351)
FLVCR1	chr1:211087657-211190588	intron	5	NCX(2) IRF1(5) SRY(106) TEF(185) RBPJK(284)
PTPN14	chr1:212577132-212843138	intron	9	FOXO4(17) PPARG(89) RUSH1A(91) SRF(131) PAX2(176) HMGIY(240) FREAC2(243) SRY(246) HFH4(248)
DEGS1	chr1:222413880-222480420	intergenic	1	SRF(768)
ENAH	chr1:223683294-224032106	promoter	2	YY1(64) NKX61(95)
EGLN1	chr1:229557004-229729523	promoter	9	HNF3(92) FREAC2(92) STAT1(118) STAT3(118) YY1(146) E12(200) E2A(201) MYOGENIN(201) HAND1E47(231)
KIAA1804	chr1:231498090-231816304	intergenic	7	P53(30) STAT1(79) STAT3(79) IK3(81) S8(136) CHX10(136) NF1(187)
ACTN2	chr1:234834454-235023153	intron	3	CREB(115) VBP(115) NCX(307)
GREM2	chr1:238705408-239005439	promoter	5	PPARG(30) PPAR_DR1(30) STAT1(91) HMGIY(92) NFKAPPAB65(93)
AKR1C3	chr10:5056239-5186370	intergenic	5	NKX61(101) TCF4(143) YY1(181) YY1(188) YY1(251)
VIM	chr10:17283728-17402575	promoter	1	GCNF(11)
VIM	chr10:17283728-17402575	intergenic	7	HLF(259) VBP(259) TATA(290) CDP(299) OTX(357) PXR(443) TCF4(510)
PBLD	chr10:69661887-69763564	promoter	1	SRF(117)
LGI1	chr10:95452328-95643067	promoter	1	MYOGNF1(102)
ALDH18A1	chr10:97311181-97412635	intergenic	6	SMAD4(35) YY1(77) CBF(320) PAX2(332) TBP(359) NKX25(392)
FRAT2	chr10:99071681-99106252	intergenic	11	IPF1(86) PAX2(105) STAT1(115) STAT3(115) STAT5A(115) PPARG(137) SRF(147) GFI1(149) TAL1BETAE47(358) TAL1BETAITF2(358) RP58(359)
HTRA1	chr10:124207727-124310166	promoter	3	NKX25(44) MYOGNF1(67) NF1(72)
IGF2, INS, INS-IGF2	chr11:1935974-2141603	promoter	6	SRF(57) TAL1BETAE47(82) TAL1BETAITF2(82) STAT1(118) CREB(157) IPF1(188)
CD81	chr11:2296008-2378536	UTR3	3	GLI(48) TCF11(202) P53(224)
DCHS1	chr11:6597277-6659248	promoter	1	ZTA(7)
LYVE1	chr11:10519351-10549874	promoter	3	CBF(181) PEBP(182) STAT5A(202)
EHF	chr11:34491911-34860381	promoter	3	DTYPEPA(96) NFKAPPAB65(190) NFKAPPAB(190)
MS4A8B	chr11:60066975-60280611	intergenic	4	STAT5A(159) P53(252) P53_DECAMER(252) NRF1(253)
C11orf54	chr11:93113247-93151633	intron	2	NF1(72) IRF1(193)
NCAM1	chr11:111610522-112690460	promoter	6	NKX61(26) SRY(28) SOX5(28) FOXO4(29) FREAC2(31) HFH8(31)
ZBTB16	chr11:113367644-113670215	promoter	3	MTATA(21) ZNF219(149) ZNF219(156)
NNMT	chr11:113626622-113774926	intergenic	15	CBF(86) NKX61(232) LBP1(322) STAT3(385) TAL1BETAE47(402) OTX(404) DTYPEPA(513) PAX9(843) MYOGNF1(855) S8(856) SRF(857) NKX61(858) NCX(858) NKX25(858) NFKAPPAB65(866)
GNB3	chr12:6818433-6828121	UTR3	4	TEF1(100) IK3(102) SRF(199) MAZR(265)
MFAP5	chr12:8656716-8741781	UTR5	7	SOX9_B1(155) TEF1(219) NFKAPPAB65(238) NFKAPPAB(238) HMGIY(239) GEN_INI(259) TEF1(261)
MGP	chr12:14887711-14958197	intergenic	8	MEIS1BHOXA9(11) NKX25(148) S8(150) FOXP3(175) TGIF(216) NF1(235) HFH8(368) IPF1(389)
BCAT1	chr12:24629307-25037186	intergenic	17	SMAD(119) SRY(140) HLF(310) STAT1(365) SREBP1(382) IPF1(403) STAT(426) NKX25(496) NKX25(566) HLF(571) VBP(571) TATA(609) STAT6(617) IK1(619) IK3(619) XBP1(637) HAND1E47(779)
TMTC1	chr12:29543996-30673185	intron	9	NKX25(21) HEN1(145) CMAF(171) FREAC2(233) SOX(286) PAX3(293) HOXA4(434) SRY(538) SOX5(538)
SLC38A4	chr12:45052835-45755537	intergenic	15	CREBP1CJUN(70) FOXO4(162) HNF3ALPHA(162) SRY(162) HNF3(163) HFH3(164) HOXA3(165) GFI1(186) HMGIY(266) HNF3(314) DR4(440) NKX25(440) TATA(551) SREBP1(570) NKX25(570)
AMIGO2	chr12:45506067-45895910	promoter	4	SRF(59) GEN_INI(75) CDP(121) CBF(239)
TUBA1A	chr12:47811573-47945112	promoter	3	RBPJK(65) STAT5A(165) STAT6(165)
PRPH	chr12:47953524-48003217	promoter	3	E2A(20) E12(22) DR4(79)
TENC1	chr12:51722331-51744657	promoter	2	TEF1(117) GEN_INI(119)
METTL7B	chr12:54317988-54364659	intergenic	3	XPF1(126) YY1(169) TAL1BETAITF2(169)
MSRB3	chr12:63928435-64504502	intergenic	1	VJUN(1468)
MSRB3	chr12:63928435-64504502	promoter	10	PAX2(54) NCX(120) PPARG(175) HNF4_DR1(175) PPAR_DR1(175) PBX1(199) NKX25(312) NKX25(321) RP58(427) XPF1(449)
TMEM19	chr12:70360701-70434917	intron	5	NKX25(6) CRX(15) P53(66) P53_DECAMER(66) SRF(74)
CSRP2	chr12:75772009-75936314	promoter	10	GEN_INI(84) CREB(85) VJUN(87) CREBP1CJUN(87) TEF1(105) IRF1(120) PAX2(185) E2F4DP1(196) SOX9_B1(292) GATA3(330)
DCN	chr12:90029789-91061033	promoter	2	HFH8(65) HNF3ALPHA(67)
GLTP	chr12:108755598-108821618	UTR3	8	HMEF2(87) PAX2(95) OTX(99) MMEF2(116) HOXA4(126) SOX9_B1(128) GEN_INI(135) TATA(201)
HSPB8	chr12:118085328-118256865	intergenic	21	STAT1(15) E2A(174) IPF1(190) PBX1(198) HAND1E47(245) CBF(247) MMEF2(253) GFI1(384) GFI1(399) NKX61(419) SOX9_B1(421) SRY(421) FOXO3(423) PXR(468) TEF(469) HFH4(485) TBP(578) HMGIY(580) NKX25(641) HOXA4(642) NF1(646)
CRYL1	chr13:19704462-20038363	intron	7	TCF11(43) SOX9_B1(62) NFE2(122) HOXA3(362) NKX25(362) HLF(365) VBP(365)
DCLK1	chr13:35145061-35640341	promoter	7	PAX3(39) ZTA(39) NF1(132) NFKAPPAB65(159) NFKAPPAB(159) HSF1(201) HSF2(201)
SPG20	chr13:35687593-35904598	intergenic	3	XBP1(85) P53(85) P53_DECAMER(85)
LHFP	chr13:38522514-39127796	promoter	3	SMAD(70) TAL1BETAE47(107) YY1(107)
GPC6	chr13:92317546-93889303	promoter	4	HOXA4(64) FOXO4(149) FREAC2(151) HFH8(151)
COL4A1	chr13:109236934-109758941	intergenic	8	SREBP1(181) DTYPEPA(245) YY1(246) NF1(253) TST1(379) SOX5(423) SOX9_B1(511) SOX9_B1(578)
EFS	chr14:22891943-22911759	promoter	2	SMAD(37) HAND1E47(39)
ERO1L	chr14:52174661-52243667	UTR3	2	PAX3(38) CRX(133)
ERO1L	chr14:52174661-52243667	intergenic	2	TCF11(6) DTYPEPA(101)
PPM1A	chr14:59701895-59968900	UTR5	3	CREB(2) VJUN(3) CREBP1CJUN(3)
PPM1A	chr14:59701895-59968900	intron	16	PAX3(136) TBP(240) TEF(357) ZTA(438) HLF(441) SRF(449) GFI1(469) SOX(487) TAL1BETAE47(531) NKX61(577) SRF(580) SOX9_B1(651) SOX5(651) TCF4(661) XFD2(740) SRY(752)
PPM1A	chr14:59701895-59968900	intergenic	23	CHX10(175) S8(177) PPARG(193) HNF4_DR1(193) HMGIY(200) LBP1(215) MYOGENIN(215) PPARG(235) PPAR_DR1(235) ZTA(242) OTX(251) PITX2(254) CREB(297) VJUN(299) HLF(299) VBP(299) SRF(309) NCX(311) NKX61(312) P53(402) P53_DECAMER(402) HSF1(416) TEF1(485)
RHOJ	chr14:62638539-62849295	UTR5	22	NFE2(16) PAX9(22) CREB(29) VJUN(30) CREBP1CJUN(30) TGIF(198) LDSPOLYA(230) STAT1(231) XPF1(258) STAT3(260) SOX9_B1(294) STAT6(304) SRF(322) HOXA3(325) YY1(327) STAT1(353) STAT4(353) STAT6(353) YY1(421) NFKAPPAB(545) PAX2(574) PXR(578)
MPP5	chr14:66765040-66874328	intron	5	TATA(114) PPARG(166) MMEF2(183) NFKAPPAB65(441) NFKAPPAB(441)
PRIMA1	chr14:93243517-93455001	intergenic	2	HOXA4(516) HOXA3(517)
SERPINA3	chr14:94129205-94176345	intergenic	4	TITF1(65) TATA(146) MMEF2(148) HMEF2(150)
CLMN	chr14:94693516-94953582	intergenic	4	YY1(91) TATA(182) P53(559) P53_DECAMER(559)
GREM1	chr15:30776627-30853617	promoter	1	PAX2(109)
MEIS2	chr15:34961901-36014578	promoter	3	MAZR(24) NFE2(97) IRF1(158)
CILP	chr15:63264688-63337458	promoter	2	NKX25(204) DR4(265)
COX5A	chr15:72986871-73034399	intron	4	GEN_INI(56) VJUN(59) P53(127) OTX(137)
CHRNA3	chr15:76674063-76703568	UTR3	2	ZTA(97) ZTA(128)
FAHD1	chr16:1815744-1830173	intron	4	NF1(63) MYOGNF1(68) NKX25(82) MMEF2(138)
C16orf73	chr16:1823990-1901258	UTR5	6	TAL1BETAE47(115) TAL1BETAITF2(115) RP58(116) SRF(165) TST1(186) NKX25(191)
C16orf73	chr16:1823990-1901258	intergenic	26	PPARG(18) HNF4_DR1(18) PPAR_DR1(18) HAND1E47(139) SMAD(141) PPARG(151) TAL1BETAE47(157) TAL1BETAITF2(157) E12(157) STAT1(163) IK1(165) IK3(165) IK2(165) CDP(171) XPF1(192) OCT4(193) SRY(197) PEBP(227) NKX61(249) HFH4(285) OTX(411) XFD2(413) PBX1(487) TCF4(547) STAT6(553) PITX2(606)
NDE1	chr16:15644514-15726490	promoter	1	HSF1(149)
MYH11	chr16:15704495-15866811	intron	5	LBP1(111) SRF(143) HOXA3(145) MTATA(176) SRF(176)
MYH11	chr16:15704495-15866811	UTR5	3	NCX(45) TATA(160) MTATA(161)
NETO2	chr16:45565134-45746539	intron	4	FOXO4(13) FOXO3(14) HSF1(226) SRY(239)
CES1	chr16:54295240-54437599	intergenic	10	STAT1(70) TAL1BETAITF2(90) SMAD4(96) PAX9(101) SRF(127) SRF(156) YY1(158) TAL1BETAE47(158) IK3(208) NF1(215)
NQO1	chr16:68296909-68332678	UTR3	4	FREAC2(62) FOXO4(65) STAT1(143) STAT3(143)
NQO1	chr16:68296909-68332678	intron	5	NF1(53) ZTA(59) YY1(60) NF1(70) NF1(124)
SCO1	chr17:10500349-10542496	intergenic	15	IPF1(63) IPF1(72) E2A(161) MYOGENIN(163) E12(164) LBP1(165) E2A(167) CBF(180) MYOGNF1(200) HOXA3(203) LBP1(216) MYOGENIN(217) VJUN(297) SRF(310) GFI1(311)
CPD	chr17:25685231-25828460	intron	7	STAT5A(29) STAT6(29) TCF11(42) ATATA(65) HNF6(251) HLF(443) VBP(443)
CPD	chr17:25685231-25828460	UTR3	22	E2F4DP1(116) IPF1(178) HNF6(188) S8(200) HOXA4(201) NKX25(202) NF1(398) SRY(482) PBX1(489) SOX9_B1(490) SRY(490) SOX5(490) SRY(574) PITX2(613) CREBP1CJUN(618) NKX25(709) PBX1(733) YY1(783) HLF(808) VBP(808) HLF(842) PAX3(901)
CCL2	chr17:29507941-29621336	intergenic	5	PBX1(111) PPARG(177) HOXA3(206) HOXA4(206) NKX25(217)
CCL2	chr17:29507941-29621336	promoter	1	NCX(10)
CCL2	chr17:29507941-29621336	promoter	1	STAT4(58)
KRT24	chr17:36075009-36154523	intergenic	5	NFKAPPAB65(140) NFKAPPAB(140) S8(158) NKX25(160) SOX9_B1(194)
COL1A1	chr17:45608311-45706827	promoter	2	SREBP1(37) IK3(60)
TOM1L1	chr17:49334502-50394309	promoter	3	NFKAPPAB65(4) NFKAPPAB(4) PADS(95)
COX11	chr17:50384266-50402538	UTR3	3	GCNF(140) NKX25(142) STAT3(243)
SLC16A5	chr17:70573739-70617653	UTR5	8	PPARG(61) GLI(102) E2A(179) MYOGENIN(181) HEN1(182) E12(183) SMAD4(203) PEBP(215)
ACOX1	chr17:71449189-71508873	UTR3	3	TAL1BETAE47(2) TAL1BETAITF2(2) NKX61(101)
RAB31	chr18:9604601-9874625	promoter	3	VJUN(65) CREB(67) SRF(98)
TUBB6	chr18:12267603-12319075	intergenic	3	TEF(203) TEF1(254) SREBP1(274)
DSC2	chr18:26876814-26963189	intergenic	6	SRF(101) TATA(103) RBPJK(135) HMGIY(159) SMAD4(447) HAND1E47(452)
DSC2	chr18:26876814-26963189	UTR3	7	MTATA(105) SMAD(166) FOXO4(260) GATA3(304) TGIF(412) IPF1(415) TCF11(417)
MEP1B	chr18:27965612-28094968	intron	2	TAL1BETAITF2(350) P53(372)
RAB27B	chr18:50417753-50719214	promoter	2	HLF(14) NKX61(19)
CDH19	chr18:61699197-63311230	intergenic	16	STAT6(161) PITX2(162) CRX(163) IPF1(165) STAT5A(195) STAT6(195) SRF(198) YY1(200) ATATA(269) OTX(270) HOXA4(284) NKX61(290) SOX9_B1(305) MEIS1BHOXA9(317) CDP(411) OTX(718)
HSPB6	chr19:40937302-40941111	UTR5	4	TATA(43) MTATA(49) SRF(129) XBP1(151)
AXL	chr19:46405976-46460228	promoter	1	P53(126)
MYADM	chr19:59019662-59077277	promoter	1	LDSPOLYA(32)
PEG3, ZIM2	chr19:61876135-62322739	promoter	4	NCX(81) SRF(122) TEF1(186) HMGIY(236)
RHOQ	chr2:46600698-46665329	UTR3	13	NFKAPPAB65(120) NKX25(196) GFI1(214) FOXO4(220) SRY(220) RP58(346) SRF(422) SRF(430) HFH4(470) HNF3(471) HNF3ALPHA(472) NKX61(739) PBX1(744)
ANXA4	chr2:69724606-69910321	intergenic	5	STAT5A(41) CRX(108) GEN_INI(254) SRF(347) TATA(347)
ANXA4	chr2:69724606-69910321	UTR3	9	IPF1(79) GATA3(81) STAT5A(97) STAT6(97) NKX61(103) E2A(120) HOXA4(162) SRF(220) OTX(269)
ACTG2	chr2:73943558-74007447	intergenic	9	DR4(35) RBPJK(51) IK2(52) IK1(53) STAT3(54) SRF(136) CREB(160) VJUN(162) CREBP1CJUN(162)
ACTG2	chr2:73943558-74007447	intron	3	PBX1(33) XFD2(56) TCF11(137)
RETSAT	chr2:85409873-85436642	UTR3	2	HMGIY(31) TATA(36)
RETSAT	chr2:85409873-85436642	promoter	1	TITF1(139)
MAL	chr2:94906464-95116673	intergenic	4	NKX25(48) SOX9_B1(78) SOX5(78) VBP(378)
SLC9A2	chr2:102516953-102699677	promoter	9	CBF(33) CHX10(48) NCX(48) HOXA4(49) P53(60) GFI1(68) GFI1(83) STAT3(95) STAT5A(95)
SLC35F5	chr2:114119975-114364003	intergenic	16	IK3(265) NKX25(273) NF1(304) NFKAPPAB65(304) NFKAPPAB(304) IRF1(309) SRF(312) HAND1E47(350) PITX2(355) OTX(357) XBP1(360) TCF4(390) STAT(485) STAT5A(488) STAT5A(495) STAT(501)
GYPC	chr2:126130333-127521990	intergenic	11	IRF1(150) PAX2(172) HOXA4(292) PEBP(302) DTYPEPA(303) HOXA4(307) OTX(328) CDP(331) IPF1(406) NFE2(434) IRF1(489)
PLEKHB2	chr2:131567501-131690843	intergenic	2	ZTA(65) TCF4(293)
HNMT	chr2:138151780-138975819	intergenic	1	IRF1(1137)
SCN7A	chr2:166880386-167467935	promoter	4	HNF6(70) HNF6(150) CDP(153) PBX1(153)
KLHL23, PHOSPHO2	chr2:170258321-170363627	intergenic	6	HSF1(39) HSF2(39) HNF3(273) IRF1(297) SMAD(389) PAX3(422)
SDPR	chr2:192260048-192522838	promoter	3	NKX25(101) HOXA4(102) NKX25(123)
IDH1	chr2:208763034-208839224	UTR3	9	MEIS1BHOXA9(222) RUSH1A(262) FOXO4(292) SRY(292) HMGIY(295) NKX61(296) NCX(296) HLF(299) TITF1(322)
DES	chr2:219960910-220007922	intergenic	25	IPF1(102) TCF11(104) OTX(104) HNF3B(127) FREAC2(128) HFH8(128) HNF3ALPHA(130) FOXO3(149) FOXO4(149) FREAC2(150) HFH3(150) NFE2(181) STAT3(192) ZTA(233) STAT5A(252) HAND1E47(272) DTYPEPA(283) NKX61(284) DTYPEPA(291) SMAD(303) TATA(320) PPARG(364) HNF4_DR1(364) PBX1(408) MEIS1BHOXA9(432)
SCG2	chr2:223628759-224326950	intergenic	14	OCT4(81) GEN_INI(101) NFE2(131) MEIS1BHOXA9(216) OCT4(218) S8(284) SRF(285) HOXA4(285) HOXA3(286) NKX25(286) TITF1(362) NKX25(363) IPF1(431) S8(431)
UGT1A1, UGT1A10, UGT1A3, UGT1A4, UGT1A5, UGT1A6, UGT1A7, UGT1A8, UGT1A9	chr2:234134757-234407062	intergenic	16	HNF4_DR1(13) HNF4_DR1(188) SRF(228) TAL1BETAE47(251) TAL1BETAITF2(251) IK1(329) RBPJK(422) HFH4(505) PAX2(505) SRY(507) PEBP(623) PADS(625) XPF1(631) GATA3(653) TATA(735) SRF(736)
CXCR7	chr2:237080948-237654833	promoter	6	E2A(25) MYOGENIN(25) HEN1(26) E12(27) SRY(90) HFH4(92)
CXCR7	chr2:237080948-237654833	UTR5	4	ZNF219(115) MEIS1BHOXA9(141) TATA(185) STAT6(265)
ADAM33	chr20:3592139-3615595	intron	5	ZTA(70) TEF1(89) HSF1(91) HSF2(91) TEF1(102)
THBD	chr20:22965452-23007990	UTR3	13	HNF3(62) HNF3ALPHA(64) CREB(82) CREBP1CJUN(83) CDP(127) HNF3ALPHA(130) HNF6(130) HFH3(132) HFH8(132) TEF1(244) HSF1(345) HSF2(345) GEN_INI(352)
ADAMTS1	chr21:26867477-27211824	intergenic	12	PAX3(83) S8(292) HMGIY(301) HOXA4(302) MEIS1BHOXA9(343) SRF(472) STAT(491) HSF1(496) HSF2(496) TEF1(498) IPF1(621) TATA(674)
ADAMTS1	chr21:26867477-27211824	UTR5	2	TATA(191) SRF(193)
ADARB1	chr21:45227226-45507511	intergenic	7	HAND1E47(98) NKX25(117) YY1(124) XPF1(152) PEBP(346) PADS(348) GATA3(366)
TIMP3	chr22:31224886-31998840	UTR3	11	RP58(109) STAT5A(220) NF1(239) PEBP(290) STAT5A(328) STAT6(328) HFH3(365) HFH4(365) HFH8(365) HOXA4(407) TEF1(510)
RBMS3	chr3:28541702-30622977	promoter	3	HAND1E47(28) TAL1BETAE47(49) TAL1BETAITF2(49)
ITGA9	chr3:37452781-37878671	intron	13	SRF(78) GATA3(80) MEIS1BHOXA9(99) TCF4(134) GATA3(307) TCF11(347) PPAR_DR1(473) RBPJK(517) CREB(600) VJUN(601) CREBP1CJUN(601) SOX9_B1(680) SOX9_B1(690)
ABHD5	chr3:43639455-44352123	intergenic	21	YY1(136) NKX25(197) YY1(202) CDP(270) PAX3(294) HOXA3(310) SREBP1(314) YY1(346) ATATA(358) OCT4(365) TCF11(414) SRY(513) HFH8(515) HSF1(559) SRY(619) GFI1(659) MTATA(661) YY1(674) VBP(787) PAX2(829) STAT6(837)
CLEC3B	chr3:45028443-45097998	intergenic	4	HMGIY(16) TITF1(104) NKX25(181) E2F4DP1(228)
MUSTN1	chr3:52840929-52848933	intergenic	5	SRF(96) PITX2(126) SOX9_B1(147) TEF(159) TATA(180)
FILIP1L	chr3:100997862-101460159	UTR5	13	VBP(94) GLI(294) SREBP1(518) TAL1BETAITF2(601) TITF1(617) HEN1(701) MYOGENIN(703) E12(704) LBP1(704) NF1(740) TAL1BETAITF2(899) E12(900) GCNF(1061)
FILIP1L	chr3:100997862-101460159	intergenic	17	HOXA4(77) YY1(95) HAND1E47(95) TAL1BETAE47(95) TAL1BETAITF2(95) MEIS1BHOXA9(115) CBF(180) SRY(264) TEF1(571) HLF(654) VBP(654) PBX1(699) OTX(700) PBX1(736) GFI1(738) HMGIY(756) LBP1(936)
GPR128	chr3:101779325-101906919	intron	3	NCX(100) TGIF(144) XFD2(270)
GPR128	chr3:101779325-101906919	intron	10	TITF1(27) TGIF(61) XBP1(64) SMAD(171) SOX(320) SRY(365) MMEF2(388) HAND1E47(412) ATATA(441) HFH8(442)
ABI3BP	chr3:101950501-102427567	promoter	1	PAX3(181)
CCDC80	chr3:113785882-114017031	intron	10	SRF(130) NFKAPPAB65(198) HMGIY(199) YY1(304) TAL1BETAE47(312) LBP1(312) STAT1(599) STAT3(599) STAT5A(599) STAT(599)
BOC	chr3:114221281-114564279	promoter	4	STAT5A(129) STAT(129) HSF1(133) SMAD4(158)
FSTL1	chr3:121550880-121797812	intergenic	5	IK3(289) TAL1BETAITF2(301) NKX25(472) YY1(625) NCX(676)
WWTR1	chr3:150704063-150941200	intergenic	10	YY1(119) HAND1E47(150) CDP(163) FREAC2(169) TEF(309) PAX2(322) PBX1(322) TATA(392) SRY(517) TST1(613)
WWTR1	chr3:150704063-150941200	intergenic	23	P53(16) PPARG(81) PPAR_DR1(88) PPARG(90) OTX(249) CDP(260) GATA3(260) TBP(265) XFD2(266) VJUN(301) TATA(359) FOXO3(384) FOXO4(384) TEF(386) HLF(388) VBP(388) HMEF2(580) MMEF2(581) TITF1(590) NKX25(590) RP58(688) GFI1(732) RP58(746)
WWTR1	chr3:150704063-150941200	promoter	1	NFKAPPAB(23)
P2RY14	chr3:152403696-152494496	UTR5	2	HMX1(104) GATA3(125)
CCDC50	chr3:192482859-192661629	intron	13	HMGIY(77) NFKAPPAB65(78) NFE2(86) PEBP(129) PADS(131) CMAF(201) CBF(243) PEBP(243) NF1(264) TCF4(308) CRX(322) TCF4(352) PITX2(383)
APOD	chr3:196751372-196933385	intergenic	9	HSF1(11) HSF1(18) PPARG(93) NKX25(186) MEIS1BHOXA9(205) S8(210) TBP(273) TATA(276) STAT(391)
APOD	chr3:196751372-196933385	promoter	10	HMGIY(96) RP58(157) HAND1E47(158) TAL1BETAE47(158) TAL1BETAITF2(158) HFH3(166) HNF3ALPHA(168) IRF1(175) OCT4(181) STAT1(211)
BDH1	chr3:198509879-198875658	promoter	9	PPARG(55) HNF4_DR1(57) PPAR_DR1(57) HNF3B(79) HFH4(80) HNF3(81) SOX(82) HNF3ALPHA(82) SRY(82)
UCHL1	chr4:40911258-41057560	intergenic	11	PITX2(10) GATA3(338) SRF(343) XPF1(572) TEF(592) HNF3ALPHA(596) HFH3(598) HFH8(598) XFD2(598) HNF3B(599) FOXO4(600)
FRYL	chr4:48193364-48527729	UTR3	28	NCX(84) HAND1E47(95) PXR(128) GFI1(141) STAT(178) HMX1(236) NKX25(239) GCNF(240) NRF1(240) STAT5A(309) PAX3(558) PEBP(705) STAT(771) TATA(876) YY1(893) CREBP1CJUN(962) IK2(997) NFKAPPAB65(1001) HMEF2(1085) OTX(1087) P53(1111) P53_DECAMER(1111) NKX25(1194) RUSH1A(1200) SRY(1217) IRF1(1226) SOX9_B1(1255) SMAD4(1295)
SULT1B1	chr4:70548204-70722318	intergenic	2	HAND1E47(165) HNF3B(246)
SULT1B1	chr4:70548204-70722318	intergenic	2	DTYPEPA(94) XPF1(129)
ADH1B	chr4:100435011-100476600	intergenic	1	TGIF(175)
ANK2	chr4:113798453-114593016	promoter	3	TEF(74) P53(79) HSF1(115)
UGT8	chr4:115120359-115968318	promoter	4	PITX2(20) DTYPEPA(42) ATATA(78) OCT4(131)
C4orf33	chr4:130232923-131252648	promoter	1	TAL1BETAITF2(4)
EDNRA	chr4:148086560-148757981	promoter	3	STAT1(4) STAT(4) NF1(19)
SFRP2	chr4:154901557-155374956	intergenic	23	ATATA(121) CRX(203) OTX(204) MYOGNF1(301) E2F4DP1(301) NF1(305) YY1(313) SOX5(426) FOXO4(428) FREAC2(429) NKX61(506) PBX1(507) PAX3(545) CREB(545) GEN_INI(546) TCF11(550) TATA(568) XBP1(607) CBF(613) TATA(622) NKX25(766) E2F4DP1(828) NF1(832)
ETFDH	chr4:159811537-159849486	intron	2	CDP(22) TCF4(30)
PDLIM3	chr4:186630829-186743139	promoter	1	TITF1(29)
SRD5A1	chr5:6685070-6767705	promoter	1	XBP1(17)
C7	chr5:40892557-41033689	promoter	7	NKX25(160) STAT5A(215) STAT(218) RUSH1A(222) LBP1(248) HAND1E47(286) GCNF(312)
NLN	chr5:65052352-65258137	intron	14	PAX3(149) PAX2(151) MMEF2(194) HMEF2(196) HLF(240) VBP(240) TCF4(255) FOXO4(263) HFH8(265) XBP1(301) CREB(362) VBP(363) SMAD4(544) HOXA4(668)
OCLN	chr5:68775709-68891043	intergenic	5	SOX9_B1(225) SRY(225) TITF1(304) NKX25(304) CBF(427)
SERF1B	chr5:68925252-69381082	intergenic	16	FREAC2(110) HFH8(111) XFD2(111) SRY(113) HFH4(115) TBP(225) MTATA(346) OCT4(383) OTX(392) SOX9_B1(429) TCF11(429) VJUN(435) CREBP1CJUN(435) CREB(437) HNF6(475) S8(677)
SERF1B	chr5:69780407-70256500	intergenic	16	FREAC2(110) HFH8(111) XFD2(111) SRY(113) HFH4(115) TBP(225) MTATA(346) OCT4(383) OTX(392) SOX9_B1(429) TCF11(429) VJUN(435) CREBP1CJUN(435) CREB(437) HNF6(475) S8(677)
F2RL2	chr5:75947064-75956450	promoter	3	HMGIY(22) OTX(101) TEF(168)
DPYSL3	chr5:146708746-146950862	promoter	7	SRF(264) TATA(266) NCX(421) NF1(503) OCT4(534) OCT4(666) HMEF2(684)
PDE6A	chr5:149207465-149319970	UTR5	5	P53_DECAMER(102) SMAD(107) OTX(159) IPF1(166) PPARG(202)
STK38	chr6:36566293-36670127	UTR3	10	GLI(446) NF1(458) XPF1(558) ZTA(603) HSF1(763) STAT(767) STAT5A(770) HSF1(773) PPAR_DR1(822) STAT3(837)
DAAM2	chr6:39801200-39980873	intergenic	16	TBP(49) NF1(102) NFKAPPAB65(260) NFKAPPAB(260) PXR(323) TITF1(343) NKX25(344) PAX2(345) NF1(407) ATATA(434) TCF4(451) PPARG(452) HNF6(484) TEF(492) STAT5A(520) XPF1(561)
DAAM2	chr6:39801200-39980873	promoter	2	NF1(78) MYOGNF1(83)
DAAM2	chr6:39801200-39980873	UTR5	4	TGIF(25) HMX1(107) NKX25(108) E12(237)
RCAN2	chr6:46246679-46625276	promoter	3	XBP1(115) RBPJK(146) STAT1(149)
COL12A1	chr6:74859330-76004106	intron	23	MYOGNF1(238) PITX2(266) STAT5A(274) STAT1(282) STAT5A(282) SREBP1(383) TAL1BETAE47(414) TAL1BETAITF2(414) RP58(415) HNF3B(424) NKX61(424) HNF3(425) HNF3ALPHA(427) OCT4(435) NKX61(441) HOXA4(622) NKX25(623) RP58(719) YY1(753) TAL1BETAE47(812) TAL1BETAITF2(812) RP58(813) HOXA4(921)
MYO6	chr6:76486390-76687768	intron	13	SREBP1(216) MTATA(241) SREBP1(306) HOXA3(347) HOXA4(347) NKX25(360) TAL1BETAE47(392) TAL1BETAITF2(392) E12(392) YY1(392) TGIF(407) MYOGENIN(409) LBP1(411)
FYN	chr6:112034024-112481965	intergenic	19	NKX25(31) YY1(139) SRY(188) CREB(377) VJUN(379) CREBP1CJUN(379) PAX3(383) PAX2(385) PBX1(410) HNF3(452) HNF3ALPHA(455) SRY(455) HFH4(457) HNF3B(458) CHX10(663) SOX9_B1(743) STAT1(806) GFI1(946) FOXO3(985)
C6orf204	chr6:118745578-119263572	intergenic	3	HNF3B(964) SRF(971) HOXA3(975)
PLN	chr6:118974693-118988279	UTR3	4	YY1(45) ZTA(46) IRF1(122) TITF1(248)
PKIB	chr6:122833379-123142183	intron	4	GFI1(123) TGIF(315) TITF1(500) XPF1(597)
CTGF	chr6:132254340-132658737	promoter	2	PXR(95) DTYPEPA(331)
C6orf98	chr6:152529594-152532298	UTR3	3	FREAC2(314) SRY(317) FOXP3(370)
SYNE1	chr6:152466144-153060717	intron	11	FREAC2(90) PPARG(144) HNF4_DR1(146) PITX2(194) HNF6(230) PBX1(233) TITF1(266) SRY(279) STAT3(357) TCF11(360) GFI1(421)
VIP	chr6:153089775-153331523	promoter	15	STAT5A(141) STAT1(145) STAT4(145) STAT6(145) STAT3(149) STAT5A(149) STAT(149) STAT6(152) NKX25(154) STAT5A(156) CBF(160) CREB(178) TGIF(189) SMAD(210) HAND1E47(211)
VIP	chr6:153089775-153331523	UTR5	6	ATATA(215) TCF11(229) CREB(285) VJUN(287) CREBP1CJUN(287) TATA(335)
QKI	chr6:163656519-164914803	promoter	1	DTYPEPA(26)
SCIN	chr7:12243427-12693002	intergenic	8	MTATA(132) NKX25(299) TCF4(352) HOXA4(357) TAL1BETAE47(367) TAL1BETAITF2(367) GEN_INI(394) NKX25(571)
SNX13	chr7:17355302-18032607	promoter	4	IRF1(106) SOX9_B1(156) SOX5(156) GATA3(242)
SCRN1	chr7:29912325-30019342	intergenic	5	NF1(186) PAX3(205) GFI1(220) HNF3B(228) SRF(228)
ZNRF2	chr7:30168932-30430664	intergenic	9	MAZR(130) TEF(210) SMAD(327) STAT(358) TGIF(530) CMAF(531) SOX(538) SRY(538) DTYPEPA(655)
SRI	chr7:87664415-87743276	intergenic	9	SREBP1(41) IRF1(74) STAT6(223) NRF1(231) GFI1(237) TATA(308) GCNF(315) PXR(315) IRF1(362)
STEAP1	chr7:88804301-89678821	intergenic	22	HMGIY(201) NKX61(271) HOXA4(281) SRF(322) TCF4(332) STAT5A(546) TATA(551) PAX3(587) DR4(624) TEF1(633) HNF3ALPHA(645) HNF3(646) HFH4(659) OTX(664) PITX2(667) NF1(683) OTX(702) PBX1(742) PAX3(780) STAT5A(855) STAT(860) PXR(966)
AKAP9	chr7:91349365-91578504	UTR3	17	OCT4(50) GFI1(54) SOX9_B1(54) IK3(82) ATATA(170) TEF1(228) TEF(234) TBP(267) HMX1(275) GATA3(286) HOXA3(429) DTYPEPA(438) VJUN(495) CREB(497) YY1(501) HSF1(525) MYOGNF1(537)
COL1A2	chr7:93471627-93977119	intergenic	17	STAT6(22) NFKAPPAB(23) SRF(72) HOXA3(85) GCNF(226) TCF4(283) HSF1(365) HSF2(365) HLF(376) IPF1(483) STAT1(538) STAT5A(538) MEIS1BHOXA9(718) IPF1(733) HNF6(799) PPARG(806) HOXA4(829)
CALD1	chr7:134016340-134483346	promoter	2	CHX10(206) HOXA4(207)
CLU	chr8:27459024-27547479	promoter	2	NF1(3) NF1(8)
RBPMS	chr8:30160647-30555553	promoter	2	NFKAPPAB(95) PAX9(99)
C8orf4	chr8:39993718-40507263	promoter	3	SOX9_B1(28) SRY(28) TEF(123)
SFRP1	chr8:40874519-41467196	intergenic	22	CBF(71) PEBP(72) PADS(164) PEBP(166) SOX(279) HOXA3(292) TATA(385) MEIS1BHOXA9(388) NCX(394) NKX61(395) HOXA4(395) SRF(442) TEF(445) TEF(471) GATA3(480) TAL1BETAE47(532) TCF4(545) PADS(567) NKX25(625) NKX25(630) CBF(766) PADS(768)
SULF1	chr8:69893970-70747119	promoter	10	IPF1(94) SOX5(153) IRF1(266) VBP(271) MEIS1BHOXA9(288) HOXA4(430) S8(431) SOX5(495) SMAD4(577) SMAD(581)
TPD52	chr8:81105082-81561002	intergenic	22	GFI1(39) PADS(41) TAL1BETAE47(132) TAL1BETAITF2(132) NF1(148) SMAD(155) HAND1E47(156) SREBP1(236) DR4(369) NF1(417) SRF(495) TATA(496) RUSH1A(543) MTATA(549) NF1(618) NFKAPPAB65(643) TEF1(644) TAL1BETAE47(736) TAL1BETAITF2(736) E12(736) E2A(737) SREBP1(823)
FABP4	chr8:82536405-82599831	UTR3	5	HMGIY(81) HLF(146) VBP(146) SOX9_B1(264) SOX5(264)
GEM	chr8:95290022-95452022	promoter	2	OTX(79) NF1(142)
OSR2	chr8:99907087-100094669	intergenic	19	SREBP1(156) FREAC2(267) HFH8(268) FOXO4(270) RP58(287) STAT5A(443) STAT6(443) RBPJK(488) IK1(490) STAT3(491) TAL1BETAE47(545) TAL1BETAITF2(545) RP58(546) CHX10(836) S8(838) ATATA(838) NKX25(838) GATA3(856) XPF1(945)
COL14A1	chr8:121132222-121474533	intron	2	TCF11(288) NF1(377)
ANXA13	chr8:124734818-124844526	intron	14	SOX9_B1(68) MMEF2(74) SRF(142) TEF1(181) YY1(193) SOX9_B1(234) VJUN(247) TEF1(252) SMAD(287) NRF1(300) STAT5A(318) STAT6(318) RP58(336) TAL1BETAE47(337)
KIAA1161	chr9:34333736-34369009	UTR3	6	YY1(187) SRF(188) MTATA(233) PPARG(278) HNF4_DR1(278) PPAR_DR1(278)
TPM2	chr9:35671385-35687219	promoter	3	GFI1(16) XPF1(33) RBPJK(41)
MAMDC2	chr9:71711006-72063692	intron	12	IRF1(192) YY1(280) TAL1BETAE47(280) TAL1BETAITF2(280) E12(280) PADS(430) LDSPOLYA(453) STAT5A(460) STAT6(460) CBF(508) STAT5A(548) NFE2(591)
ANXA1	chr9:74757814-75974291	promoter	2	STAT(22) CDP(93)
GAS1	chr9:88159211-88953226	promoter	6	IK1(51) TEF1(52) TAL1BETAE47(70) E12(70) E2A(71) MYOGENIN(71)
AUH	chr9:92698993-93209340	intergenic	11	TAL1BETAE47(54) TAL1BETAITF2(54) NCX(60) HMGIY(62) NCX(93) TGIF(165) MEIS1BHOXA9(169) TGIF(205) TAL1BETAE47(301) TAL1BETAITF2(301) E12(301)
OGN	chr9:94127716-94215239	intron	3	TCF11(58) HSF1(130) OTX(192)
OGN	chr9:94127716-94215239	UTR5	2	NKX25(9) HMX1(10)
NIPSNAP3A	chr9:106497952-106566234	intergenic	1	SRF(111)
ANGPTL2	chr9:128687979-129066949	intergenic	13	SRF(118) PAX2(262) SRY(439) ATATA(462) OTX(463) TGIF(487) RBPJK(520) HOXA3(561) PXR(727) HAND1E47(752) GATA3(772) SMAD(788) PAX3(791)
OLFM1	chr9:136952182-137511463	promoter	3	SOX9_B1(45) SRY(45) SOX5(45)
GPM6B	chrX:13697432-13934192	promoter	4	HMX1(170) DTYPEPA(193) HSF1(243) HSF2(243)
ACE2	chrX:15484647-15555305	promoter	8	GEN_INI(20) MTATA(68) TATA(74) YY1(75) FOXO4(150) P53(151) P53_DECAMER(151) CDP(181)
AP1S2	chrX:15751696-16051243	promoter	4	FOXO4(110) P53(111) CMAF(115) NRF1(142)
SRPX	chrX:37871586-38013303	intron	9	HAND1E47(162) SREBP1(222) OTX(227) MEIS1BHOXA9(276) NKX25(279) GATA3(319) SRF(324) SREBP1(416) SOX(682)
MAOA	chrX:42400389-43510720	intergenic	6	NKX25(165) STAT1(272) RBPJK(275) NKX25(631) TCF4(949) NF1(1022)
POF1B	chrX:84415033-85002640	promoter	4	HAND1E47(52) HAND1E47(60) HOXA4(96) TBP(108)
TCEAL7	chrX:102453100-102498021	promoter	2	TEF1(18) FOXO4(156)
TCEAL7	chrX:102453100-102498021	promoter	1	OTX(191)
PLP1	chrX:102866579-102966545	promoter	2	YY1(23) ZNF219(83)
PLP1	chrX:102866579-102966545	promoter	2	P53_DECAMER(4) P53_DECAMER(94)
CHRDL1	chrX:109586328-110226227	promoter	4	SRF(43) RP58(104) TAL1BETAE47(105) TAL1BETAITF2(105)
FLNA	chrX:153212003-153260929	promoter	1	SMAD4(27)
