# Supplementary material for: An Integrative Approach for Mapping Differentially Expressed Genes and Network Components Using Novel Parameters to Elucidate Key Regulatory Genes in Colorectal Cancer
Source: PLoS One. 2015 Jul 29;10(7):e0133901. doi: 10.1371/journal.pone.0133901 (PMC4519280; doi:10.1371/journal.pone.0133901)
Supplement: S5 Table — (XLSX) [file pone.0133901.s008.xlsx]

## Sheet: Online_Resource 5_Sehgal_et_al
Transcription Factor	JASPAR ID	Class	Family	Target gene hits
HOXA5	MA0158.1	Helix-Turn-Helix	Homeo	447
Nkx2-5	MA0063.1	Helix-Turn-Helix	Homeo	435
ARID3A	MA0151.1	Helix-Turn-Helix	Arid	424
SRY	MA0084.1	Other Alpha-Helix	High Mobility Group	404
Pdx1	MA0132.1	Helix-Turn-Helix	Homeo	412
Foxd3	MA0041.1	Winged Helix-Turn-Helix	Forkhead	332
FOXI1	MA0042.1	Winged Helix-Turn-Helix	Forkhead	336
Sox5	MA0087.1	Other Alpha-Helix	High Mobility Group	383
FOXA1	MA0148.1	Winged Helix-Turn-Helix	Forkhead	384
FOXO3	MA0157.1	Winged Helix-Turn-Helix	Forkhead	388
NFATC2	MA0152.1	Ig-fold	Rel	412
Prrx2	MA0075.1	Helix-Turn-Helix	Homeo	402
TBP	MA0108.2	Beta-sheet	TATA-binding	315
CEBPA	MA0102.2	Zipper-Type	Leucine Zipper	368
Gfi	MA0038.1	Zinc-coordinating	BetaBetaAlpha-zinc finger	383
NKX3-1	MA0124.1	Helix-Turn-Helix	Homeo	354
FOXD1	MA0031.1	Winged Helix-Turn-Helix	Forkhead	381
SOX9	MA0077.1	Other Alpha-Helix	High Mobility Group	332
Nobox	MA0125.1	Helix-Turn-Helix	Homeo	377
AP1	MA0099.2	Zipper-Type	Leucine Zipper	426
Foxa2	MA0047.2	Winged Helix-Turn-Helix	Forkhead	341
Sox17	MA0078.1	Other Alpha-Helix	High Mobility Group	384
Foxq1	MA0040.1	Winged Helix-Turn-Helix	Forkhead	265
Gata1	MA0035.2	Zinc-coordinating	GATA	379
IRF1	MA0050.1	Winged Helix-Turn-Helix	IRF	206
NFIL3	MA0025.1	Zipper-Type	Leucine Zipper	220
ELF5	MA0136.1	Winged Helix-Turn-Helix	Ets	428
MEF2A	MA0052.1	Other Alpha-Helix	MADS	237
Pou5f1	MA0142.1	Helix-Turn-Helix	Homeo	135
SPIB	MA0081.1	Winged Helix-Turn-Helix	Ets	443
HNF1B	MA0153.1	Helix-Turn-Helix	Homeo	154
HLF	MA0043.1	Zipper-Type	Leucine Zipper	190
SRF	MA0083.1	Other Alpha-Helix	MADS	55
Lhx3	MA0135.1	Helix-Turn-Helix	Homeo	190
YY1	MA0095.1	Zinc-coordinating	BetaBetaAlpha-zinc finger	435
Hand1::Tcfe2a	MA0092.1	Zipper-Type	Helix-Loop-Helix	377
RUNX1	MA0002.2	Ig-fold	Runt	376
STAT1	MA0137.2	Ig-fold	Stat	224
FEV	MA0156.1	Winged Helix-Turn-Helix	Ets	410
FOXF2	MA0030.1	Winged Helix-Turn-Helix	Forkhead	156
PBX1	MA0070.1	Helix-Turn-Helix	Homeo	144
Sox2	MA0143.1	Other Alpha-Helix	High Mobility Group	107
TEAD1	MA0090.1	Helix-Turn-Helix	Homeo	200
TAL1::TCF3	MA0091.1	Zipper-Type	Helix-Loop-Helix	236
Nkx3-2	MA0122.1	Helix-Turn-Helix	Homeo	408
SPI1	MA0080.2	Winged Helix-Turn-Helix	Ets	405
Pax4	MA0068.1	Helix-Turn-Helix	Homeo	8
REL	MA0101.1	Ig-fold	Rel	303
Ddit3::Cebpa	MA0019.1	Zipper-Type	Leucine Zipper	171
RELA	MA0107.1	Ig-fold	Rel	223
Tal1::Gata1	MA0140.1	Zipper-Type	Helix-Loop-Helix	192
NFE2L2	MA0150.1	Zipper-Type	Leucine Zipper	192
Nr2e3	MA0164.1	Zinc-coordinating	Hormone-nuclear Receptor	191
Stat3	MA0144.1	Ig-fold	Stat	311
IRF2	MA0051.1	Winged Helix-Turn-Helix	IRF	37
HNF1A	MA0046.1	Helix-Turn-Helix	Homeo	114
RORA_2	MA0072.1	Zinc-coordinating	Hormone-nuclear Receptor	125
Ar	MA0007.1	Zinc-coordinating	Hormone-nuclear Receptor	23
NR3C1	MA0113.1	Zinc-coordinating	Hormone-nuclear Receptor	83
Myb	MA0100.1	Helix-Turn-Helix	Myb	369
RREB1	MA0073.1	Zinc-coordinating	BetaBetaAlpha-zinc finger	61
NR4A2	MA0160.1	Zinc-coordinating	Hormone-nuclear Receptor	364
Arnt::Ahr	MA0006.1	Zipper-Type	Helix-Loop-Helix	360
Evi1	MA0029.1	Zinc-coordinating	BetaBetaAlpha-zinc finger	64
CREB1	MA0018.2	Zipper-Type	Leucine Zipper	278
NR1H2::RXRA	MA0115.1	Zinc-coordinating	Hormone-nuclear Receptor	5
NR2F1	MA0017.1	Zinc-coordinating	Hormone-nuclear Receptor	119
MAX	MA0058.1	Zipper-Type	Helix-Loop-Helix	246
Pax6	MA0069.1	Helix-Turn-Helix	Homeo	42
USF1	MA0093.1	Zipper-Type	Helix-Loop-Helix	276
T	MA0009.1	Beta-Hairpin-Ribbon	T	66
ESR1	MA0112.2	Zinc-coordinating	Hormone-nuclear Receptor	14
EWSR1-FLI1	MA0149.1	Winged Helix-Turn-Helix	Ets	8
MYC::MAX	MA0059.1	Zipper-Type	Helix-Loop-Helix	109
TLX1::NFIC	MA0119.1	Helix-Turn-Helix::Other	Homeo::Nuclear Factor I-CCAAT-binding	38
RORA_1	MA0071.1	Zinc-coordinating	Hormone-nuclear Receptor	245
NF-kappaB	MA0061.1	Ig-fold	Rel	244
E2F1	MA0024.1	Winged Helix-Turn-Helix	E2F	241
HNF4A	MA0114.1	Zinc-coordinating	Hormone-nuclear Receptor	193
REST	MA0138.2	Zinc-coordinating	BetaBetaAlpha-zinc finger	7
RXRA::VDR	MA0074.1	Zinc-coordinating	Hormone-nuclear Receptor	14
EBF1	MA0154.1	Zipper-Type	Helix-Loop-Helix	325
TP53	MA0106.1	Zinc-coordinating	Loop-Sheet-Helix	0
Spz1	MA0111.1	Other	Other	194
RXR::RAR_DR5	MA0159.1	Zinc-coordinating	Hormone-nuclear Receptor	41
PPARG	MA0066.1	Zinc-coordinating	Hormone-nuclear Receptor	1
ESR2	MA0258.1	Zinc-coordinating	Hormone-nuclear Receptor	68
NFKB1	MA0105.1	Ig-fold	Rel	127
Myc	MA0147.1	Zipper-Type	Helix-Loop-Helix	244
CTCF	MA0139.1	Zinc-coordinating	BetaBetaAlpha-zinc finger	114
PPARG::RXRA	MA0065.2	Zinc-coordinating	Hormone-nuclear Receptor	193
Arnt	MA0004.1	Zipper-Type	Helix-Loop-Helix	210
Esrrb	MA0141.1	Zinc-coordinating	Hormone-nuclear Receptor	277
MIZF	MA0131.1	Zinc-coordinating	BetaBetaAlpha-zinc finger	67
Myf	MA0055.1	Zipper-Type	Helix-Loop-Helix	296
NHLH1	MA0048.1	Zipper-Type	Helix-Loop-Helix	180
Egr1	MA0162.1	Zinc-coordinating	BetaBetaAlpha-zinc finger	182
Pax5	MA0014.1	Helix-Turn-Helix	Homeo	36
ZNF354C	MA0130.1	Zinc-coordinating	BetaBetaAlpha-zinc finger	443
Mycn	MA0104.2	Zipper-Type	Helix-Loop-Helix	242
MZF1_5-13	MA0057.1	Zinc-coordinating	BetaBetaAlpha-zinc finger	365
PLAG1	MA0163.1	Zinc-coordinating	BetaBetaAlpha-zinc finger	57
MZF1_1-4	MA0056.1	Zinc-coordinating	BetaBetaAlpha-zinc finger	439
ELK1	MA0028.1	Winged Helix-Turn-Helix	Ets	366
NFYA	MA0060.1	Other Alpha-Helix	NFY CCAAT-binding	172
INSM1	MA0155.1	Zinc-coordinating	BetaBetaAlpha-zinc finger	216
ELK4	MA0076.1	Winged Helix-Turn-Helix	Ets	162
HIF1A::ARNT	MA0259.1	Zipper-Type	Helix-Loop-Helix	311
ZEB1	MA0103.1	Zinc-coordinating	BetaBetaAlpha-zinc finger	439
Tcfcp2l1	MA0145.1	Other	CP2	294
Zfp423	MA0116.1	Zinc-coordinating	BetaBetaAlpha-zinc finger	166
znf143	MA0088.1	Zinc-coordinating	BetaBetaAlpha-zinc finger	26
GABPA	MA0062.2	Winged Helix-Turn-Helix	Ets	257
SP1	MA0079.2	Zinc-coordinating	BetaBetaAlpha-zinc finger	342
Klf4	MA0039.2	Zinc-coordinating	BetaBetaAlpha-zinc finger	374
Zfx	MA0146.1	Zinc-coordinating	BetaBetaAlpha-zinc finger	274
